# Supplementary material for: Quantitative Proteomics Analysis Reveals the Effect of a MarR Family Transcriptional Regulator AHA_2124 on Aeromonas hydrophila
Source: Biology (Basel). 2023 Nov 28;12(12):1473. doi: 10.3390/biology12121473 (PMC10740729; doi:10.3390/biology12121473)
Supplement: Supplementary file 1 [file biology-12-01473-s001.zip]

Archive with 2 entries (2 files):
- Supplementary Figures.pdf
- Supplementary Table S1-The whole list of 2654 proteins based on MS Data.xlsx
