# Supplementary material for: Quantitative Proteomics Analysis Reveals the Effect of a MarR Family Transcriptional Regulator AHA_2124 on Aeromonas hydrophila
Source: Biology (Basel). 2023 Nov 28;12(12):1473. doi: 10.3390/biology12121473 (PMC10740729; doi:10.3390/biology12121473)
Supplement: Supplementary file 1 [file biology-12-01473-s001.zip › Supplementary Table S1-The whole list of 2654 proteins based on MS Data.xlsx]

## Sheet: Sheet1
PG.Genes	PG.Genes	PG.ProteinAccessions	PG.ProteinDescriptions	PG.Qvalue	ah-1	ah-2	ah-3	ah(AVE)	2124-1	2124-2	2124-3	2124(AVE)	Ratio	ttest(D/A+C)
AHA_2698	AHA_2698	A0KLQ5	Diguanylate cyclase/phosphodiesterase domain 1	1.24713e-11	1358988	1.55005e+06	4712.34	971251	116.706	116.706	116.706	116.706	0.00012016	0.116575
AHA_2726	AHA_2726	A0KLT3	Na+/H+ antiporter family protein	4.95498e-05	282415	322623	1.29148e+06	632172	116.706	116.706	116.706	116.706	0.000184611	0.127837
AHA_2611	AHA_2611	A0KLG9	Oligopeptide ABC transporter, permease protein OppC	1.44125e-09	79536	156971	58008.9	98171.9	116.706	116.706	116.706	116.706	0.00118879	0.030988
AHA_2123	AHA_2123	A0KK46	Uncharacterized protein	2.82544e-12	76597.7	102904	110111	96537.6	116.706	116.706	116.706	116.706	0.00120891	0.000694438
AHA_0456	AHA_0456	A0KFG4	Acetyltransferase	2.06975e-08	60214.3	71030.7	130776	87340.2	116.706	116.706	116.706	116.706	0.00133622	0.0164647
AHA_2749	AHA_2749	A0KLV6	Putative membrane protein	0.0069758	130674	116.706	108020	79603.5	116.706	116.706	116.706	116.706	0.00146609	0.119694
AHA_1675	AHA_1675	A0KIW0	Uncharacterized protein	3.20335e-05	161717	116.706	116.706	53983.3	116.706	116.706	116.706	116.706	0.00216188	0.373901
AHA_4209	AHA_4209	A0KQT0	Phosphate acyltransferase family protein	1.12504e-05	11094.5	84307.6	35792	43731.3	116.706	116.706	116.706	116.706	0.0026687	0.112446
AHA_0271	AHA_0271	A0KEY3	Uncharacterized protein	6.45723e-13	33797.1	44262.5	39495.9	39185.2	116.706	116.706	116.706	116.706	0.00297831	0.000207316
AHA_2273	AHA_2273	A0KKJ5	Phospholipase, patatin family	7.1776e-07	25544.8	25553	51233.5	34110.4	116.706	116.706	116.706	116.706	0.00342141	0.0165316
AHA_2612	AHA_2612	A0KLH0	Oligopeptide ABC transporter, permease protein OppB	1.79953e-10	40316	116.706	39636	26689.6	116.706	116.706	116.706	116.706	0.0043727	0.116145
kefB	kefB	A0KF49	Glutathione-regulated potassium-efflux system protein KefB	6.85994e-09	8522.73	42184.1	25883.3	25530	116.706	116.706	116.706	116.706	0.00457131	0.0591174
AHA_0110	AHA_0110	A0KEI2	High-affinity branched-chain amino acid ABC transporter, ATP-binding protein LivG	4.81931e-05	20936.8	20811.6	26718.4	22822.3	116.706	116.706	116.706	116.706	0.00511368	0.000309958
AHA_0396	AHA_0396	A0KFA3	Msha pilin protein mshc	0.00659078	18502.8	26250.5	23064.7	22606	116.706	116.706	116.706	116.706	0.00516259	0.000561378
AHA_3790	AHA_3790	A0KPN7	OB-fold nucleic acid binding domain protein	6.51376e-10	116.706	33531.5	31067.7	21572	116.706	116.706	116.706	116.706	0.00541007	0.116699
bpt	bpt	A0KJD9	Aspartate/glutamate leucyltransferase	1.24052e-05	64074.4	116.706	116.706	21435.9	116.706	116.706	116.706	116.706	0.00544439	0.373901
AHA_1197	AHA_1197	A0KHI7	Ribonuclease Z, putative	0.0025544	33125.5	116.706	29612.7	20951.6	116.706	116.706	116.706	116.706	0.00557024	0.117371
AHA_2082	AHA_2082	A0KK11	Enoyl-CoA hydratase/isomerase family protein	0.00102648	23126.2	15255.9	23053.9	20478.6	116.706	116.706	116.706	116.706	0.0056989	0.00145959
AHA_1410	AHA_1410	A0KI48	Conserved domain protein	0.000372153	12269.2	25600.4	21803	19890.9	116.706	116.706	116.706	116.706	0.00586731	0.00756113
AHA_1246	AHA_1246	A0KHN6	Transporter, drug/metabolite exporter family	3.69637e-08	14573.3	18859.2	16160.5	16531	116.706	116.706	116.706	116.706	0.0070598	0.000194844
rnfE	AHA_2639	A0KLJ7	Ion-translocating oxidoreductase complex subunit E	2.23109e-06	13809	15799.1	17595.9	15734.7	116.706	116.706	116.706	116.706	0.00741711	0.00013968
AHA_4277	AHA_4277	A0KQZ3	Ferrichrome ABC transporter, ATP-binding protein	9.63388e-12	24848.8	21795.9	116.706	15587.1	116.706	116.706	116.706	116.706	0.00748731	0.117835
rlpA	rlpA	A0KN98	Endolytic peptidoglycan transglycosylase RlpA	2.3947e-12	1962.15	21264.4	20712.9	14646.5	116.706	116.706	116.706	116.706	0.00796818	0.0838331
AHA_3655	AHA_3655	A0KPB0	Uncharacterized protein	0.00516335	12877.2	16807.6	11650.3	13778.4	116.706	116.706	116.706	116.706	0.00847019	0.000926724
AHA_0928	AHA_0928	A0KGS5	Uncharacterized protein	0.000911873	19047.6	20774.1	116.706	13312.8	116.706	116.706	116.706	116.706	0.00876641	0.116872
AHA_0759	AHA_0759	A0KGB1	Transcriptional regulatory protein CpxR	0.00302487	38018.4	116.706	116.706	12750.6	116.706	116.706	116.706	116.706	0.00915295	0.373901
mltA	AHA_2336	A0KKQ8	Membrane-bound lytic murein transglycosylase A	2.35615e-08	98601.8	134188	56775	96521.7	2455.48	116.706	116.706	896.299	0.00928598	0.0129312
AHA_2416	AHA_2416	A0KKY0	Antibiotic biosynthesis monooxygenase family protein	0.000213611	8837.59	11564	16088	12163.2	116.706	116.706	116.706	116.706	0.00959499	0.0046892
AHA_2328	AHA_2328	A0KKQ0	TPR repeat protein	0.000229989	9052.77	11937.4	11483.4	10824.5	116.706	116.706	116.706	116.706	0.0107816	0.00028033
AHA_2229	AHA_2229	A0KKF2	Methyl-accepting chemotaxis protein	2.2293e-09	10827.1	8149.25	10342.2	9772.88	116.706	116.706	116.706	116.706	0.0119418	0.000302986
nnrE	nnrE	A0KGR6	Multifunctional fusion protein	0.000190969	116.706	22132.2	6560.63	9603.19	116.706	116.706	116.706	116.706	0.0121528	0.220227
AHA_3912	AHA_3912	A0KQ00	Hypothetical cytosolic protein	0.000917054	27924	116.706	116.706	9385.81	116.706	116.706	116.706	116.706	0.0124343	0.373901
sdhC	sdhC	A0KJK3	Succinate dehydrogenase, cytochrome b556 subunit	0.00298802	8454.27	17631.3	116.706	8734.08	116.706	116.706	116.706	116.706	0.0133621	0.163639
plsY	AHA_3846	A0KPT4	Glycerol-3-phosphate acyltransferase	1.83345e-09	8889.55	7222.12	9908.2	8673.29	116.706	116.706	116.706	116.706	0.0134558	0.000398049
gspK	gspK	A0KFT3	Type II secretion system protein K	0.00250482	12664.9	116.706	9879.8	7553.79	116.706	116.706	116.706	116.706	0.0154499	0.122277
AHA_3103	AHA_3103	A0KMV2	Uncharacterized protein	1.07136e-10	116.706	116.706	17955	6062.81	116.706	116.706	116.706	116.706	0.0192494	0.373901
AHA_2758	AHA_2758	A0KLW5	HIT family protein, putative	0.00269197	12308.4	5474.91	116.706	5966.67	116.706	116.706	116.706	116.706	0.0195596	0.172628
AHA_1239	AHA_1239	A0KHM9	HlyD family secretion protein	0.00120052	6509.94	5952.13	5163.27	5875.11	116.706	116.706	116.706	116.706	0.0198644	0.000123281
AHA_1544	AHA_1544	A0KII1	ABC transporter, ATP-binding protein	0.000438283	396.862	13377.4	18030.2	10601.5	249.025	272.612	116.706	212.781	0.0200708	0.120319
nuoA	nuoA	A0KJ67	NADH-quinone oxidoreductase subunit A	7.55799e-13	116.706	9183.48	6864.65	5388.28	116.706	116.706	116.706	116.706	0.0216592	0.124597
AHA_0619	AHA_0619	A0KFX6	AzlC family protein	0.00105594	7808.49	5510.67	2650.82	5323.33	116.706	116.706	116.706	116.706	0.0219234	0.025121
AHA_0451	AHA_0451	A0KFF8	Serine transporter	2.26741e-05	15573	116.706	116.706	5268.81	116.706	116.706	116.706	116.706	0.0221503	0.373901
AHA_2788	AHA_2788	A0KLZ2	Histone deacetylase/AcuC/AphA family protein	0.000361158	15223.6	116.706	116.706	5152.32	116.706	116.706	116.706	116.706	0.0226511	0.373901
AHA_2643	AHA_2643	A0KLK1	Methyl-accepting chemotaxis transducer	1.14187e-07	8836.43	116.706	6481.42	5144.85	116.706	116.706	116.706	116.706	0.022684	0.12572
smc	smc	A0KHL7	Chromosome partition protein Smc	4.71214e-11	6282521	85734.7	3664348	3.3442e+06	89633.5	99412.2	89424.8	92823.5	0.0277566	0.144491
cysC	cysC	A0KP33	Adenylyl-sulfate kinase	0.00200463	116.706	6434.32	4604.58	3718.53	116.706	116.706	116.706	116.706	0.0313849	0.127395
rpmH	AHA_4284	A0KR00	50S ribosomal protein L34	6.47011e-14	908633	938862	2.07155e+06	1.30635e+06	54596.8	42437.7	41427.2	46153.9	0.0353305	0.030139
AHA_2768	AHA_2768	A0KLX5	Methyl-accepting chemotaxis protein	0.00720543	1968.48	1872.73	4194.01	2678.41	116.706	116.706	116.706	116.706	0.0435728	0.0278321
AHA_0878	AHA_0878	A0KGM5	Uncharacterized protein	8.11035e-05	2417.44	1826.98	3659	2634.47	116.706	116.706	116.706	116.706	0.0442995	0.00956394
AHA_0446	AHA_0446	A0KFF3	Putative acetyltransferase	4.30041e-11	300930	317354	354254	324179	23891.9	19001	5665.46	16186.1	0.0499295	5.06352e-05
AHA_2976	AHA_2976	A0KMH9	Protein MgtC	6.00609e-08	2511.42	1700.36	1827.2	2012.99	116.706	116.706	116.706	116.706	0.0579763	0.00166699
AHA_0621	AHA_0621	A0KFX8	Pyruvate formate lyase activating enzyme	9.79689e-05	657.028	116.706	4564.66	1779.47	116.706	116.706	116.706	116.706	0.0655847	0.301053
AHA_2582	AHA_2582	A0KLE1	Uncharacterized protein	0.00186002	3097.67	2076.98	116.706	1763.79	116.706	116.706	116.706	116.706	0.0661677	0.132804
AHA_4004	AHA_4004	A0KQ87	PTS-dependent dihydroxyacetone kinase operon regulatory protein	7.35269e-08	116.706	116.706	4699.71	1644.37	116.706	116.706	116.706	116.706	0.0709728	0.373901
AHA_3440	AHA_3440	A0KNS8	Chitodextrinase	1.97026e-14	824763	14433	17311.5	285503	21007.3	19852.1	20263.3	20374.2	0.0713627	0.381132
AHA_2427	AHA_2427	A0KKZ1	ABC transporter, ATP-binding protein	1.21495e-06	25430.5	32902.2	6413.22	21582	3662.27	116.706	967.983	1582.32	0.0733168	0.0658178
AHA_1407	AHA_1407	A0KI45	Uncharacterized protein	4.58383e-05	19369.9	22331.5	19816	20505.8	116.706	116.706	4695.51	1642.97	0.0801223	0.000451817
AHA_0152	AHA_0152	A0KEL9	Uncharacterized protein	2.29634e-10	264181	322877	831664	472907	29885.1	42960	52284.7	41709.9	0.0881989	0.0750344
AHA_2674	AHA_2674	A0KLN1	Putative membrane protein	2.37546e-08	92202.2	83251.7	91732	89062	9625.11	7999.68	7724.36	8449.72	0.0948746	1.09291e-05
AHA_1482	AHA_1482	A0KIB9	Transporter, anaerobic C4-dicarboxylate uptake C (DcuC) family	8.82775e-08	116.706	2969.21	116.706	1067.54	116.706	116.706	116.706	116.706	0.109322	0.373901
cysA	cysA	A0KFW5	Sulfate/thiosulfate import ATP-binding protein CysA	4.17743e-05	116.706	642.608	3647.1	1468.8	261.244	116.706	116.706	164.885	0.112258	0.301754
nqrD	nqrD	A0KHC9	Na(+)-translocating NADH-quinone reductase subunit D	8.51566e-12	14761.4	10881.8	48669.5	24770.9	116.706	116.706	8322.11	2851.84	0.115129	0.149566
AHA_3197	AHA_3197	A0KN37	Methyl-accepting chemotaxis protein	0.000219753	39001.7	127252	146332	104195	21620.2	12126.6	2724.23	12157	0.116676	0.0515369
rnfB	AHA_2635	A0KLJ3	Ion-translocating oxidoreductase complex subunit B	3.44782e-15	7306.14	13956.4	10539.7	10600.8	3545.28	116.706	116.706	1259.56	0.118818	0.0139114
AHA_2594	AHA_2594	A0KLF3	Uncharacterized protein	0.000271796	11644.1	87944.9	115961	71849.9	7102.72	12941.7	6215.31	8753.24	0.121827	0.113546
AHA_2076	AHA_2076	A0KK05	Enoyl-CoA hydratase/isomerase family protein	1.13771e-06	10703.4	6015.24	12147.7	9622.12	116.706	116.706	3300.03	1177.81	0.122407	0.0167084
AHA_0641	AHA_0641	A0KFZ8	Transporter, gluconate:H+ symporter (GntP) family	4.16816e-11	121583	125160	133422	126722	11767.7	25419.1	12927.7	16704.8	0.131823	3.96585e-05
AHA_2766	AHA_2766	A0KLX3	Outer membrane protein	6.7681e-12	674324	133044	50066.2	285811	39152	46629.5	36606.7	40796	0.142738	0.278891
AHA_3979	AHA_3979	A0KQ62	Uncharacterized protein	1.34949e-08	49629	36901.9	38692.1	41741	116.706	116.706	17680.2	5971.19	0.143053	0.00721233
AHA_3044	AHA_3044	A0KMP5	Cytochrome b561	7.2326e-10	84398.5	56326.4	89063.4	76596.1	11063.5	116.706	22173.4	11117.9	0.14515	0.00555647
AHA_2560	AHA_2560	A0KLB9	L-lactate permease	1.48042e-14	783756	646881	871987	767541	136729	128025	96470.4	120408	0.156875	0.000628755
AHA_2294	AHA_2294	A0KKL6	Uncharacterized protein	1.07591e-13	571635	487951	548386	535991	87504.2	83868	90685.3	87352.5	0.162974	5.68331e-05
AHA_0728	AHA_0728	A0KG85	Tetratricopeptide repeat domain protein	7.11844e-07	8776.29	12056.4	34782.8	18538.5	116.706	8919.41	116.706	3050.94	0.164573	0.149213
AHA_0523	AHA_0523	A0KFN0	Fimbrial protein	6.75166e-14	181170	205817	188424	191804	32300.6	35628.3	27298.7	31742.5	0.165495	3.16992e-05
AHA_3643	AHA_3643	A0KP98	Protein YbgE	0.000324933	97988.7	63040.6	80345.3	80458.2	14444.2	17657.6	8055.85	13385.9	0.166371	0.0030566
AHA_0839	AHA_0839	A0KGJ0	Uncharacterized protein	1.0992e-13	116364	147087	422662	228704	39459.4	40914.9	34200.8	38191.7	0.166992	0.122129
AHA_2203	AHA_2203	A0KKC6	Hydrolase, alpha/beta fold family	0.00108389	38716.7	35408.1	32475.6	35533.4	18005.3	116.706	116.706	6079.58	0.171095	0.00911629
AHA_0629	AHA_0629	A0KFY6	Lead, cadmium, zinc and mercury transporting ATPase	1.80459e-15	116.706	23555.1	24824.3	16165.4	3805.21	4878.33	116.706	2933.42	0.181463	0.180262
fis	AHA_3511	A0KNY4	DNA-binding protein Fis	1.45534e-16	1.34304e+06	1.39413e+06	1.82415e+06	1.52044e+06	281173	286292	276886	281450	0.185111	0.00125122
AHA_0028	AHA_0028	A0KED0	Ricin-type beta-trefoil lectin domain, putative	0.000821616	5836.5	5968.2	10647.1	7483.93	116.706	3935.35	116.706	1389.59	0.185676	0.0398887
AHA_2694	AHA_2694	A0KLQ1	Aromatic amino acid transport protein AroP	0.00468917	1641.13	116.706	116.706	624.847	116.706	116.706	116.706	116.706	0.186775	0.373901
AHA_3699	AHA_3699	A0KPF2	Putative permease	9.9717e-07	116.706	12752.9	89489.6	34119.7	116.706	9117.21	11153.8	6795.91	0.199178	0.386372
AHA_3558	AHA_3558	A0KP27	ABC-type antimicrobial peptide transport system, permease component	6.01456e-06	14864.3	18320.9	20215.3	17800.2	116.706	116.706	10449.6	3561	0.200054	0.0197202
AHA_0095	AHA_0095	A0KEG7	Uncharacterized protein	4.9031e-08	29854.6	23929.8	23558.1	25780.9	5571.02	5663.68	4595.91	5276.87	0.204682	0.000581015
gspH	AHA_0573	A0KFT0	General secretion pathway protein H	0.00714939	24108.2	17211.9	12537.3	17952.5	10989.2	116.706	116.706	3740.87	0.208376	0.0452243
AHA_1419	AHA_1419	A0KI57	Phosphotransferase system enzyme II, fructose-specific	3.00282e-07	14543.1	70775.1	39956.9	41758.4	116.706	116.706	26092.3	8775.24	0.210143	0.14784
AHA_0537	AHA_0537	A0KFP4	Uncharacterized protein	6.58342e-10	57418.5	37159.3	22740.5	39106.1	116.706	24516.4	116.706	8249.94	0.210963	0.0755356
AHA_0553	AHA_0553	A0KFR0	Transcriptional regulator, TetR family	6.40809e-09	675598	42382.8	43456.2	253812	53783.6	67769.7	56944.1	59499.1	0.234422	0.409079
AHA_1964	AHA_1964	A0KJP4	Periplasmic binding protein	8.83575e-14	65536.2	65599.5	94758.1	75297.9	20444.9	15380.6	17524.3	17783.3	0.236172	0.00427285
AHA_0519	AHA_0519	A0KFM6	Fimbrial protein	1.71213e-19	1.14145e+06	4.43198e+06	1.37211e+06	2.31518e+06	535083	550461	558651	548065	0.236726	0.170986
AHA_0642	AHA_0642	A0KFZ9	Glycerate kinase 2	5.10225e-14	934679	798506	859499	864228	213935	200548	210420	208301	0.241025	7.76873e-05
AHA_3684	AHA_3684	A0KPD8	Esterase/lipase	9.10392e-08	99128.6	204221	192450	165267	60535.1	36872.3	24895.7	40767.7	0.246678	0.023332
AHA_3829	AHA_3829	A0KPS1	Putative Ca2+/Na+ antiporter	8.09768e-21	273487	315178	351733	313466	91533.6	73388.4	70034.5	78318.9	0.249848	0.000567095
gspF	AHA_0571	A0KFS8	General secretion pathway protein F	2.84796e-08	28836.6	28030.6	24327.6	27064.9	116.706	116.706	20150.4	6794.61	0.251049	0.0410675
AHA_2316	AHA_2316	A0KKN8	Uncharacterized protein	0.000585398	15733.4	15202.5	12993.4	14643.1	4293.43	116.706	6642.31	3684.15	0.251596	0.00626621
AHA_3858	AHA_3858	A0KPU6	Methyl-accepting chemotaxis protein	2.9296e-09	48650.3	301473	23900.3	124675	31714.8	30845.3	32444	31668	0.254005	0.353504
AHA_0458	AHA_0458	A0KFG5	Uncharacterized protein	1.67864e-09	31455.3	44842.7	61776.7	46024.9	10114.4	14084	12234.3	12144.3	0.263863	0.0186282
cutA	AHA_0786	A0KGD8	Divalent-cation tolerance protein CutA	2.46794e-08	287219	470650	452577	403482	91314.9	124586	120612	112171	0.278007	0.00797237
AHA_2550	AHA_2550	A0KLA9	Bcr/CflA family efflux transporter	0.00215689	60078.9	47277.8	33177.8	46844.8	20979.2	116.706	18733.3	13276.4	0.283412	0.0301989
AHA_3656	AHA_3656	A0KPB1	Chloramphenicol acetyltransferase	4.39093e-13	61820.4	59715.8	72264.7	64600.3	18450.4	14333.8	22710.7	18498.3	0.28635	0.000544181
AHA_3762	AHA_3762	A0KPK9	Esterase YqiA	2.61429e-15	634545	506701	839536	660260	193184	196410	180618	190071	0.287872	0.00837298
AHA_4060	AHA_4060	A0KQD4	Uncharacterized protein	4.64153e-13	20547.3	43426.2	33399.6	32457.7	10832.4	10408.7	6846.76	9362.62	0.288456	0.0266302
AHA_2381	AHA_2381	A0KKV3	Integral membrane protein	9.98843e-08	15921	23447.9	17526.3	18965.1	116.706	16384.6	116.706	5539.33	0.292081	0.0846927
AHA_1888	AHA_1888	A0KJG8	Inner membrane protein YfiN	1.87896e-11	961273	295339	366779	541130	164075	155191	166839	162035	0.299438	0.146969
AHA_2529	AHA_2529	A0KL91	Putative chemotaxis protein	0.000199176	128388	135026	124175	129197	116.706	116243	116.706	38825.5	0.300515	0.0805251
mltF	AHA_1765	A0KJ50	Membrane-bound lytic murein transglycosylase F	5.23263e-05	64659.3	74628.5	83020.2	74102.7	24365.8	21459.8	21085.5	22303.7	0.300984	0.000663505
cmoM	cmoM	A0KKV2	tRNA 5-carboxymethoxyuridine methyltransferase	2.93199e-12	13986.4	116.706	132055	48719.5	17526.8	15127.1	11951.8	14868.6	0.305187	0.464364
AHA_1164	AHA_1164	A0KHF4	RNA pseudouridine synthase family protein	2.3709e-15	843742	570890	534607	649746	211359	184642	205725	200576	0.308698	0.0101216
AHA_3112	AHA_3112	A0KMW1	Transcriptional regulator, LysR family	6.7572e-09	22694.8	190808	20147.7	77883.5	23071	25247.9	24581.8	24300.2	0.312008	0.396418
nifJ-2	nifJ-2	A0KN14	Pyruvate:ferredoxin (Flavodoxin) oxidoreductase	0.000424732	19217.4	116.706	3344.89	7559.65	116.706	116.706	6901.35	2378.26	0.314599	0.458431
AHA_3800	AHA_3800	A0KPP7	GGDEF family protein	1.01243e-07	30501.8	18763.3	14582	21282.4	19968.1	116.706	116.706	6733.83	0.316404	0.148962
fliJ	AHA_1369	A0KI07	Flagellar export protein FliJ	7.14477e-08	9388.6	17930.6	9461.74	12260.3	3748.31	4088.28	3876.64	3904.41	0.31846	0.0421624
AHA_2959	AHA_2959	A0KMG2	Acriflavin resistance protein A	1.05334e-16	114461	119086	158580	130709	53159	29874.9	42473.9	41835.9	0.320069	0.00461764
AHA_0131	AHA_0131	A0KEK3	Inner membrane lipoprotein YiaD	8.56058e-15	492322	309264	452735	418107	145539	128708	130380	134875	0.322586	0.00713097
AHA_3821	AHA_3821	A0KPR3	Transcriptional regulator, AsnC family	7.31187e-12	179573	168071	196936	181527	59366.5	65681.5	54957	60001.7	0.330539	0.000170196
AHA_1951	AHA_1951	A0KJN1	Acetoacetyl-CoA reductase	1.71936e-07	61429.7	56420.8	67587.8	61812.8	28379.2	5237.95	28903.2	20840.1	0.337149	0.00832716
AHA_1631	AHA_1631	A0KIR6	Transcriptional regulator, LysR family	7.86081e-13	290635	19504	623928	311356	253803	30362.5	32919.5	105695	0.339467	0.339575
fieF	fieF	A0KEQ9	Cation-efflux pump FieF	6.19258e-05	18362.2	12507	8749.53	13206.3	1415.35	3898.55	8181.95	4498.62	0.340643	0.0638015
AHA_3685	AHA_3685	A0KPD9	Phosphoserine phosphatase	1.32687e-13	819468	878704	940097	879423	313245	305707	301088	306680	0.348729	8.16674e-05
AHA_0341	AHA_0341	A0KF48	SirB family protein	1.74801e-11	180385	172559	144938	165961	61005.8	41637.6	71149.6	57931	0.349064	0.00143907
hybD	hybD	A0KL84	Hydrogenase expression/formation protein	2.21477e-15	58431.2	78017.5	66994.7	67814.5	116.706	7594.69	63394.7	23702	0.349513	0.100702
obg	obg	A0KGS9	GTPase Obg	1.97965e-22	5980807	963007	929672	2.6245e+06	919256	944968	911462	925228	0.352536	0.368549
AHA_3907	AHA_3907	A0KPZ5	Uncharacterized protein	2.31731e-15	1.07096e+06	1.04492e+06	1.05309e+06	1.05632e+06	399838	371338	366721	379299	0.359076	7.88476e-07
radA	AHA_3681	A0KPD6	DNA repair protein RadA	1.25214e-11	301025	262713	494144	352627	124853	128888	132362	128701	0.364977	0.0353467
rpsB	AHA_1173	A0KHG3	30S ribosomal protein S2	1.10598e-23	30766342	33070680	37264312	3.37004e+07	12449343	12487042	11969195	12301860	0.365036	0.000360941
AHA_2913	AHA_2913	A0KMB6	Uncharacterized protein	5.22105e-07	103447	120843	239274	154521	72642	63814.2	32778.3	56411.5	0.365073	0.0914149
AHA_1435	AHA_1435	A0KI73	Putative HTH-type transcriptional regulator YijO	0.00349409	9512.68	6032.15	5937.49	7160.77	7620.51	116.706	116.706	2617.97	0.365599	0.175618
AHA_0949	AHA_0949	A0KGU5	Xanthine/uracil permease family protein	5.74407e-05	25150.8	19742.8	17058	20650.5	7416.28	7154.49	8114.15	7561.64	0.366172	0.00546855
AHA_3495	AHA_3495	A0KNW8	Probable intracellular septation protein A	5.31744e-06	88841.3	99123.1	77030.1	88331.5	25587.7	116.706	71517	32407.1	0.366881	0.0626339
AHA_3764	AHA_3764	A0KPL1	Phosphohydrolase	2.01724e-09	19075.9	71989.1	23499.2	38188.1	13374.3	15361.1	13614.5	14116.6	0.369661	0.228824
AHA_3314	AHA_3314	A0KNF2	Uncharacterized protein	1.62878e-15	970196	4365428	845970	2.06053e+06	686620	808454	793050	762708	0.370151	0.323535
AHA_2891	AHA_2891	A0KM94	WbgZ	1.31158e-09	7187.73	4882.09	3955.88	5341.9	3002.52	2826.87	116.706	1982.03	0.371035	0.0662481
AHA_3231	AHA_3231	A0KN71	Surface antigen family protein	1.78823e-13	172209	133223	139919	148450	46868	67170.3	53770	55936.1	0.3768	0.00232797
AHA_2848	AHA_2848	A0KM51	Phosphoesterase	1.95132e-09	208446	658790	594275	487170	165971	190468	194566	183668	0.37701	0.0975139
gap-1	AHA_3361	A0KNJ9	Glyceraldehyde-3-phosphate dehydrogenase	1.10598e-23	415118	456978	499700	457265	175618	178493	164722	172944	0.378215	0.000329055
AHA_3230	AHA_3230	A0KN70	Glycerate dehydrogenase	1.3948e-14	690029	716015	793017	733020	282604	279226	275408	279080	0.380726	0.000126406
AHA_4179	AHA_4179	A0KQQ1	Putative FlmD	3.53572e-18	287948	242881	311595	280808	111404	112654	104625	109561	0.390162	0.00108319
AHA_3428	AHA_3428	A0KNR6	Oligopeptide transport ATP-binding protein AppF	0.00031307	11452.6	10847.5	12042.4	11447.5	6148.61	7259.72	116.706	4508.35	0.393829	0.0365791
AHA_3469	AHA_3469	A0KNU4	Sensory box/GGDEF domain/eal domain protein	1.78589e-14	1.82548e+06	1535999	1.74445e+06	1.70198e+06	723158	670988	638282	677476	0.398052	0.0003352
AHA_4208	AHA_4208	A0KQT1	Uncharacterized protein	0.00173071	115545	144113	173248	144302	66767.3	73786.9	33796.7	58117	0.402746	0.0141588
AHA_3340	AHA_3340	A0KNH8	Uncharacterized protein	0.000677224	43597.5	10001.3	4601.42	19400.1	6084.55	6376.08	11377.5	7946.04	0.409588	0.405115
arnT	arnT	A0KGY4	Undecaprenyl phosphate-alpha-4-amino-4-deoxy-L-arabinose arabinosyl transferase	3.34677e-08	177216	165609	292201	211675	16026.3	11544.9	232730	86767	0.409906	0.208691
AHA_1522	AHA_1522	A0KIF9	Probable transcriptional regulatory protein AHA_1522	7.46173e-14	3.10913e+06	2474230	1.74235e+06	2.4419e+06	1.05718e+06	1.06574e+06	880115	1.00101e+06	0.409931	0.0226209
AHA_1010	AHA_1010	A0KH06	Import inner membrane translocase, subunit Tim44	1.9299e-15	134570	113122	130374	126022	53536	49950.5	52876.4	52121	0.413586	0.00037401
AHA_0758	AHA_0758	A0KGB0	Two-component system sensor kinase	4.95762e-15	521660	543336	632002	565666	178782	174382	351631	234932	0.415319	0.00801218
AHA_1196	AHA_1196	A0KHI6	Serine transporter family protein	4.01399e-13	482433	499608	527384	503142	216319	210874	200673	209289	0.415964	2.93894e-05
AHA_1219	AHA_1219	A0KHK9	Uncharacterized protein	2.52035e-09	65789.4	42842.3	22848.2	43826.6	21604.5	13406.2	20285.8	18432.2	0.42057	0.115413
AHA_1206	AHA_1206	A0KHJ6	Peptidase, M13 family	9.28301e-19	92622.4	81730.5	108339	94230.5	45863.4	38657.7	35496.4	40005.8	0.424553	0.00284876
AHA_0784	AHA_0784	A0KGD6	Uncharacterized protein	1.22866e-08	32279	354801	40637.7	142573	77263	79177.4	25164.8	60535.1	0.424591	0.488308
AHA_3789	AHA_3789	A0KPN6	Membrane-bound lytic murein transglycosylase C	3.72676e-07	73751.2	86459.6	87853.7	82688.1	40075.5	37087.9	28287.1	35150.2	0.425093	0.00114026
AHA_1043	AHA_1043	A0KH35	Peptidase, U32 family	1.0066e-11	67140.3	79233.9	84392.6	76922.3	38773.7	29804.4	29988.4	32855.5	0.427126	0.00172586
AHA_3950	AHA_3950	A0KQ33	Putative acetyltransferase	3.9594e-06	53318.1	45177.2	10450.8	36315.3	16177.6	15357.6	15059	15531.4	0.427682	0.189095
AHA_1269	AHA_1269	A0KHQ9	Putative K+-dependent Na+/Ca+ exchanger homolog	0.000254391	24437	56314	33068.9	37940	19696.7	15728.3	13770.5	16398.5	0.432223	0.0900113
AHA_0013	AHA_0013	A0KED1	KDP operon transcriptional regulatory protein KdpE	0.000158893	29507.1	64062.8	65244.3	52938	24785.5	26938.4	17568.2	23097.4	0.436309	0.068597
purE-1	AHA_0070	A0KEE2	N5-carboxyaminoimidazole ribonucleotide mutase	8.91181e-13	477287	557586	551171	528681	234755	231355	229804	231972	0.438774	0.000326638
fdhD-1	fdhD-1	A0KHY0	Sulfur carrier protein FdhD	0.000163919	23917.3	116.706	111946	45326.6	19349.4	19882.5	20439.1	19890.3	0.438823	0.496118
AHA_1639	AHA_1639	A0KIS4	Transcriptional regulator, GntR family	1.48605e-07	19457.6	20971.9	25192.5	21874	16302.8	116.706	12619.3	9679.59	0.442515	0.0785533
AHA_3793	AHA_3793	A0KPP0	Outer membrane protein P5	0.000298241	57108.7	45698.1	50293.9	51033.6	19155.3	21723.3	27060.6	22646.4	0.443755	0.00218266
AHA_3794	AHA_3794	A0KPP1	Uncharacterized protein	5.86386e-10	28983	28692.4	50597.4	36090.9	18797.4	116.706	29944.6	16286.3	0.451256	0.15534
AHA_1143	AHA_1143	A0KHD3	Uncharacterized protein	1.62371e-09	86336.5	96694.5	104060	95697	42178.9	46514.3	42150.3	43614.5	0.455756	0.00061954
AHA_2238	AHA_2238	A0KKG1	Phosphate transporter	1.06275e-14	205446	256493	252439	238126	108733	105232	111722	108562	0.455903	0.00141744
AHA_3951	AHA_3951	A0KQ34	ABC-type sugar transport system, periplasmic component	1.32569e-11	277564	898186	307692	494481	225399	230687	221456	225847	0.456736	0.25444
AHA_2129	AHA_2129	A0KK52	Uncharacterized protein	5.19055e-05	114368	121774	320532	185558	2137.66	249886	2778.08	84934	0.457722	0.398608
AHA_2893	AHA_2893	A0KM96	UDP-glucose 4-epimerase	3.475e-07	51344.8	43367.8	55844.3	50185.6	16930.3	35534.3	16938.8	23134.5	0.460978	0.0197667
AHA_0774	AHA_0774	A0KGC6	Ion transporter, putative	0.000317738	7539.39	18494	11097.4	12376.9	6060.67	5976.35	5223.39	5753.47	0.464854	0.110195
metQ	AHA_0913	A0KGR0	Lipoprotein	3.24083e-15	1.64894e+06	1.60928e+06	1432049	1.56342e+06	708778	741773	730734	727095	0.465066	0.000242201
AHA_2180	AHA_2180	A0KKA3	Nuclease	1.5423e-06	9165.3	9105.17	10226.6	9499.03	5167.75	4572.58	3513.88	4418.07	0.465107	0.00110312
AHA_3022	AHA_3022	A0KMM5	Uncharacterized protein	8.14878e-15	252560	244057	309399	268672	125255	128632	123100	125662	0.467716	0.0022506
AHA_0524	AHA_0524	A0KFN1	Fimbrial protein	1.86987e-13	109628	126117	77806.2	104517	36560.3	61454.4	49382.7	49132.4	0.47009	0.0252562
AHA_3005	AHA_3005	A0KMK8	Uncharacterized protein	7.56807e-09	176633	120221	202153	166335	78579.1	79889.8	78518.8	78995.9	0.474919	0.0226047
AHA_2608	AHA_2608	A0KLG6	Alx protein	0.00136293	30134.2	17896	17115.1	21715.1	116.706	16105	14832.9	10351.6	0.476699	0.162196
rnpA	AHA_4283	A0KQZ9	Ribonuclease P protein component	2.43537e-11	59905.5	82259.4	105914	82692.8	44426.5	33729.4	41085.8	39747.2	0.480661	0.0346694
AHA_1905	AHA_1905	A0KJI5	L-arabinose ABC transporter, permease protein	7.71479e-06	36537.6	19625	27682.7	27948.4	9796.51	14322.6	16229.3	13449.5	0.481225	0.0505797
AHA_0225	AHA_0225	A0KET7	Uncharacterized protein	5.00546e-08	46869.7	35222.3	52441.5	44844.5	17508.4	31601	16420.2	21843.2	0.487087	0.030941
AHA_1100	AHA_1100	A0KH91	Transcriptional regulator, MerR family	1.73296e-09	215318	84328.6	67981.9	122543	57101.6	59892.8	63596.2	60196.8	0.491232	0.252481
AHA_1802	AHA_1802	A0KJ86	ATPase involved in DNA repair	1.66471e-12	77649.2	81050.1	84683.3	81127.6	36882.2	38901.2	44055.6	39946.3	0.492389	0.000152159
AHA_1549	AHA_1549	A0KII6	Uncharacterized protein	6.00977e-13	29149.1	23030.4	116.706	17432.1	116.706	25568	116.706	8600.47	0.49337	0.51081
AHA_0431	AHA_0431	A0KFD8	NhaP-type Na+/H+ and K+/H+ antiporters	1.84843e-08	60407.4	78355.4	68609.8	69124.2	38376.7	32028.7	32046.3	34150.6	0.494046	0.00335369
AHA_1224	AHA_1224	A0KHL4	Uncharacterized protein	2.66187e-13	457150	365771	412911	411944	205814	200975	206297	204362	0.496092	0.00142149
dsbC	AHA_3271	A0KNB1	Thiol:disulfide interchange protein DsbC	1.74147e-11	52710.4	55797.6	66249.3	58252.4	28550.5	28172.9	30195.3	28972.9	0.497368	0.00211558
sapA	sapA	A0KJF6	Peptide ABC transporter, periplasmic peptide-binding protein SapA	1.06466e-08	31903.9	121269	24035.5	59069.6	16858	27163.7	44348.4	29456.7	0.498678	0.409756
AHA_1846	AHA_1846	A0KJC9	ImpA domain protein	4.43296e-13	215231	271235	215000	233822	118343	118053	113553	116650	0.498883	0.00335664
AHA_3324	AHA_3324	A0KNG2	Peptide ABC transporter, periplasmic peptide-binding protein	5.53108e-16	1.75927e+06	1.66455e+06	1.8073e+06	1.7437e+06	871678	855466	884061	870402	0.499168	3.38949e-05
def-2	def-2	A0KKU5	Peptide deformylase	5.54117e-09	39839.4	177315	55503.6	90886.1	46732.7	46326.7	43717.7	45592.4	0.501643	0.356174
AHA_1880	AHA_1880	A0KJG0	Phage shock protein C	0.00390041	104018	78115.8	89142.9	90425.7	46584	44743.3	44824.2	45383.9	0.501891	0.00392419
guaC	guaC	A0KN65	GMP reductase	3.98395e-15	1.72227e+06	1814981	1.89237e+06	1.80987e+06	876168	956750	899134	910684	0.503176	8.01885e-05
AHA_1839	AHA_1839	A0KJC2	Uncharacterized protein	2.48024e-14	747243	882880	845036	825053	435050	414612	403901	417854	0.506458	0.00060087
AHA_3430	AHA_3430	A0KNR8	Oligopeptide-binding protein OppA	6.26577e-14	161177	167816	282786	203926	106685	84931.6	118634	103417	0.507129	0.0689392
AHA_3911	AHA_3911	A0KPZ9	Transcriptional regulator	6.25331e-19	435956	439344	407652	427650	210779	201853	238154	216929	0.507257	0.000142812
pntB	pntB	A0KQF3	NAD(P) transhydrogenase subunit beta	5.28743e-14	326714	367234	406834	366927	188913	182868	187603	186461	0.508169	0.00147324
AHA_0877	AHA_0877	A0KGM4	Type IV pilus assembly protein PilZ	3.79657e-06	42277.7	41507.7	92784.3	58856.5	29191.4	29428.5	31304.9	29975	0.509288	0.164149
AHA_2932	AHA_2932	A0KMD5	Uncharacterized protein	5.50244e-07	157480	99993.6	99927	119133	57753.2	61466	64283.2	61167.5	0.513437	0.0396015
flgJ	flgJ	A0KM37	Flagellar rod assembly protein/muramidase FlgJ	7.77979e-09	26832	44108.3	24849.7	31930	13258.2	17068.3	19090.4	16472.3	0.515889	0.0716629
AHA_1235	AHA_1235	A0KHM5	Uncharacterized protein	1.61186e-14	1.27082e+06	1.16769e+06	1.19701e+06	1.21184e+06	638696	618442	635981	631040	0.520729	4.982e-05
AHA_2420	AHA_2420	A0KKY4	PHA granule-associated protein	2.31277e-06	116.706	26909.2	3364.93	10130.3	14364.4	116.706	1379.78	5286.96	0.521897	0.640135
AHA_3739	AHA_3739	A0KPI6	Phage shock protein A	9.19713e-08	91150	14527.2	34884.2	46853.8	42070.9	10173.3	21598.3	24614.1	0.525339	0.419533
thiI	thiI	A0KIY0	tRNA sulfurtransferase	2.99266e-17	1982813	1.94458e+06	1977401	1.96826e+06	1.0888e+06	1.02833e+06	992391	1.03651e+06	0.526609	6.89447e-06
ccoS	ccoS	A0KKM3	Cytochrome oxidase maturation protein, cbb3-type	7.02376e-08	29223.4	31000	30416.3	30213.2	15140.4	17175.5	15486.7	15934.2	0.527391	6.31264e-05
petB	petB	A0KPZ0	Cytochrome b	1.86456e-13	305772	331649	305043	314155	163803	165099	170548	166484	0.529941	8.04363e-05
AHA_0805	AHA_0805	A0KGF7	Class II aldolase, tagatose bisphosphate family	0.000496519	35836.5	15829.1	18468.4	23378	10695.4	12403.8	14155.3	12418.2	0.531192	0.159672
AHA_0149	AHA_0149	A0KEL7	Acyl-CoA synthetase	4.58058e-10	153912	137494	156819	149409	64699.1	87136	87320.8	79718.6	0.533561	0.00192904
AHA_0447	AHA_0447	A0KFF4	Uncharacterized protein	3.66084e-08	23406.3	11517.3	20543.2	18488.9	6403.23	11279	12026	9902.77	0.535605	0.0979355
AHA_2115	AHA_2115	A0KK38	UPF0253 protein AHA_2115	1.25284e-09	65523.1	94968.7	166670	109054	61757.2	58239	56165.1	58720.5	0.538453	0.169582
rpsL	rpsL	A0KQ98	30S ribosomal protein S12	6.172e-15	55944.8	51338	236203	114495	66241.4	62073.1	56814.2	61709.6	0.53897	0.435177
dsbE	dsbE	A0KI37	Thiol:disulfide interchange protein DsbE	8.54551e-14	117939	114925	133567	122144	63233.6	61518.6	72985.1	65912.4	0.539631	0.00116183
AHA_2784	AHA_2784	A0KLY8	Uncharacterized protein	2.82604e-10	252305	87619.5	89220.2	143048	79807.5	71921.5	80238.3	77322.4	0.540534	0.295785
AHA_3325	AHA_3325	A0KNG3	Dipeptide transport ATP-binding protein DppD	1.53769e-12	173187	176232	192814	180745	98580.1	95951.6	98686.2	97739.3	0.540759	0.000175922
AHA_2124	AHA_2124	A0KK47	Transcriptional regulator, MarR family	3.70363e-17	571511	655005	612799	613105	116.706	116.706	995760	331998	0.541503	0.445798
tilS	tilS	A0KHJ7	tRNA(Ile)-lysidine synthase	6.82265e-07	23271.6	25580.4	21370	23407.4	5254.31	11394.5	21404.2	12684.3	0.541895	0.0920583
AHA_0610	AHA_0610	A0KFW7	Chitin binding protein	1.82737e-14	377955	223083	360750	320596	181941	177692	165680	175104	0.546183	0.0417968
acrA	acrA	A0KMB4	Acriflavin resistance protein A	7.89343e-14	1.35795e+06	1.32246e+06	1188524	1.28964e+06	667652	729734	719287	705557	0.547094	0.000446419
AHA_3854	AHA_3854	A0KPU2	HTH-type transcriptional regulator TrpI	2.31637e-08	75953.3	114481	101362	97265.2	34762.4	65589.3	59472.7	53274.8	0.547727	0.0404012
AHA_4256	AHA_4256	A0KQX2	Transcriptional regulatory protein CreB	1.23483e-10	111204	95996	113285	106828	57381.9	59591.8	59176	58716.6	0.549636	0.000935527
AHA_2270	AHA_2270	A0KKJ2	Uncharacterized protein	2.49611e-12	105299	103831	122855	110662	55334.5	61732.6	65588.4	60885.2	0.550191	0.001857
AHA_4236	AHA_4236	A0KQV7	Cytochrome c5	9.21532e-14	297904	333555	331070	320843	171049	182343	176810	176734	0.550843	0.000270759
metI	metI	A0KGR1	D-methionine ABC transporter, permease protein	1.43077e-16	96894.5	117764	115953	110204	65081.4	64713.8	53329	61041.4	0.553895	0.00310254
AHA_1571	AHA_1571	A0KIK6	Uncharacterized protein	2.80085e-12	697.567	10985.5	27696	13126.4	9767.05	6118.31	5992.17	7292.51	0.555563	0.504445
AHA_0391	AHA_0391	A0KF98	Tetratricopeptide repeat family protein, putative	4.07985e-06	21766.8	6660.5	12620.7	13682.6	116.706	116.706	22645	7626.12	0.557357	0.524665
AHA_2458	AHA_2458	A0KL21	Methyl-accepting chemotaxis protein	0.00235119	6003.29	7576.57	6476.09	6685.32	116.706	116.706	10957.5	3730.31	0.557986	0.462848
xseA	xseA	A0KJR3	Exodeoxyribonuclease 7 large subunit	3.91989e-08	68007.5	60680	66939.1	65208.9	32540.3	48843.2	27862.5	36415.3	0.558441	0.0130412
hfq	hfq	A0KGS1	RNA-binding protein Hfq	1.01277e-17	1.96396e+06	1.73423e+06	1.49185e+06	1.73001e+06	1.06261e+06	871583	965050	966414	0.558616	0.00654641
AHA_2827	AHA_2827	A0KM30	Topoisomerase DNA binding C4 zinc finger domain protein	7.67362e-15	58571.8	106556	87857.3	84328.3	52776.2	41952	46919.6	47215.9	0.559906	0.0604612
AHA_3916	AHA_3916	A0KQ04	Pyridoxal phosphate-dependent enzyme, putative	1.11901e-11	184433	157763	169369	170522	94841.1	100239	91698.6	95593.1	0.560592	0.000764188
djlA	djlA	A0KGU4	Co-chaperone protein DjlA	9.28198e-10	80893.9	92586.1	77024.4	83501.5	54007.6	36957.4	49763.6	46909.5	0.561781	0.00619625
AHA_0526	AHA_0526	A0KFN3	Transcriptional regulatory protein, C terminal	0.000958088	36089.1	31191.6	27819.6	31700.1	14689.5	15173.5	23614.8	17825.9	0.562331	0.0210757
rpsO	rpsO	A0KNE0	30S ribosomal protein S15	1.20117e-17	701146	875636	2.34395e+06	1.30691e+06	764999	751030	694367	736799	0.563771	0.335646
AHA_3585	AHA_3585	A0KP54	Mechanosensitive ion channel	3.46796e-11	95804	82212.1	89982.9	89333	51069.2	50486.3	49573	50376.2	0.563914	0.000599395
AHA_1758	AHA_1758	A0KJ43	Uncharacterized protein	2.47452e-13	254681	282939	238252	258624	146878	143416	148287	146194	0.565276	0.00102133
add-2	add-2	A0KLL1	Adenine deaminase	5.97533e-06	88127.6	168104	116.706	85449.5	39195.9	56712.6	49213.9	48374.1	0.566113	0.48953
AHA_1445	AHA_1445	A0KI82	UPF0125 protein AHA_1445	4.97588e-11	164113	125860	156716	148896	89242.7	86914.1	77098.3	84418.4	0.566961	0.00631469
ftsI	ftsI	A0KPX8	Peptidoglycan D,D-transpeptidase FtsI	2.84685e-05	200854	251672	147870	200132	139377	103781	97695.7	113618	0.567714	0.0570696
narQ	narQ	A0KIL7	Sensor protein	2.38107e-06	171440	197298	174245	180994	204528	61884.2	43162.7	103192	0.570137	0.20616
ribB	ribB	A0KHV1	3,4-dihydroxy-2-butanone 4-phosphate synthase	3.16899e-15	452336	384325	648571	495077	297058	275576	277826	283487	0.572611	0.0563231
AHA_1342	AHA_1342	A0KHY1	Oxidoreductase alpha (Molybdopterin) subunit	3.26668e-21	2.85172e+06	819233	4134657	2.60187e+06	1.45131e+06	1529797	1.48908e+06	1.49006e+06	0.572689	0.313643
AHA_2977	AHA_2977	A0KMI0	Fructose repressor	1.48634e-14	67358.4	613171	677303	452611	53537.2	65852.7	660697	260029	0.574509	0.527373
AHA_1409	AHA_1409	A0KI47	Glutathione S-transferase family protein	1.38533e-07	115134	135473	173810	141472	92443.7	74669.3	76964.5	81359.2	0.57509	0.0292701
AHA_2595	AHA_2595	A0KLF4	Uncharacterized protein	1.62941e-06	56326.4	54124.5	56941.6	55797.5	30014.5	31942.2	34346.4	32101	0.575313	9.80853e-05
AHA_1607	AHA_1607	A0KIP2	Small protease	2.95781e-10	43237.8	44176	47119.4	44844.4	24108.4	27827.8	25678.4	25871.5	0.576918	0.000282861
AHA_2497	AHA_2497	A0KL60	Uncharacterized protein	3.7402e-09	132827	149943	142853	141874	81305.5	84188.8	80275.8	81923.4	0.577436	0.000299969
AHA_2957	AHA_2957	A0KMG0	Putative potassium channel protein	5.16766e-22	176085	181289	224950	194108	108704	123235	105173	112371	0.578909	0.00765854
AHA_3431	AHA_3431	A0KNR9	Inner membrane ABC transporter permease protein YejE	2.30066e-14	136408	126221	146484	136371	76143.3	82232.7	78731.5	79035.9	0.579564	0.000718333
AHA_0522	AHA_0522	A0KFM9	Fimbrial chaperone protein	1.69083e-17	2.4197e+06	2.51813e+06	2.6792e+06	2.53901e+06	1.45487e+06	1.50536e+06	1456880	1.47237e+06	0.5799	0.000160796
AHA_2651	AHA_2651	A0KLK9	Inner membrane protein YoaE	1.54715e-07	36842.9	43886.5	42715.6	41148.3	22510.1	25782.3	23461.6	23918	0.581263	0.00195001
AHA_4054	AHA_4054	A0KQC8	Uncharacterized protein	2.59798e-08	31645.6	25665.7	34952.2	30754.5	14738.1	17322.9	21826.6	17962.5	0.584062	0.0200542
AHA_3995	AHA_3995	A0KQ78	Uncharacterized protein	8.50724e-11	75753.5	79242.2	84007.8	79667.8	43978.4	49184.5	47048.5	46737.1	0.58665	0.000311524
AHA_0350	AHA_0350	A0KF57	TRAP transporter, 4TM/12TM fusion protein	1.45449e-07	67228.6	63551.9	61246.4	64009	52503.3	55199.2	4986.54	37563	0.58684	0.182126
AHA_3496	AHA_3496	A0KNW9	YciI domain protein	1.00361e-13	369241	369480	338035	358919	221049	221566	191143	211253	0.588581	0.000523265
fabA	fabA	A0KKK2	3-hydroxydecanoyl-[acyl-carrier-protein] dehydratase	1.10598e-23	9740960	9367740	8890878	9.33319e+06	5702505	5407041	5388303	5499283	0.589218	0.000135116
pyrB	pyrB	A0KQG0	Aspartate carbamoyltransferase	2.49216e-12	535024	547504	637532	573353	346764	347193	323152	339036	0.591322	0.00213852
rpsF	rpsF	A0KG67	30S ribosomal protein S6	1.10598e-23	21745918	24575302	23585622	2.33023e+07	14077070	13527335	13768251	1.37909e+07	0.591826	0.00035341
AHA_2269	AHA_2269	A0KKJ1	Putative polyhydroxyalkanoic acid system protein	6.75281e-15	273569	295796	332690	300685	132086	263283	141897	179088	0.595601	0.0559329
AHA_1790	AHA_1790	A0KJ74	Uncharacterized protein	4.12614e-09	153580	216287	171088	180318	105949	109871	106496	107438	0.595826	0.0176475
AHA_3898	AHA_3898	A0KPY6	Secreted protein	2.51215e-12	197270	166798	226238	196769	142556	77349.8	133512	117806	0.598703	0.0414546
AHA_0957	AHA_0957	A0KGV3	HTH-type transcriptional regulator XapR	0.000232586	473158	406175	171572	350302	129929	369959	130272	210053	0.599636	0.312504
AHA_3876	AHA_3876	A0KPW4	Tetratricopeptide repeat domain protein	2.22746e-07	38179.4	37372.9	42187.6	39246.6	27156.2	21556.2	21935.2	23549.2	0.600031	0.002575
AHA_3742	AHA_3742	A0KPI9	Membrane protein, suppressor for copper-sensitivity B	2.69256e-05	1877.93	2092.64	16250.4	6740.34	4378.74	4182.67	3606.54	4055.98	0.601748	0.602993
AHA_2609	AHA_2609	A0KLG7	Oligopeptide ABC transporter, ATP-binding protein OppF	4.02937e-15	1.22528e+06	1.16552e+06	1.28145e+06	1.22408e+06	723450	758867	740655	740990	0.605343	0.000159625
tolR	tolR	A0KP95	Tol-Pal system protein TolR	7.42084e-10	109978	72831	81683.9	88164.3	27194.6	63830.4	69119.6	53381.6	0.605478	0.114713
mscL	mscL	A0KNB2	Large-conductance mechanosensitive channel	6.93976e-13	283718	248526	274507	268917	169737	164600	155241	163193	0.606851	0.000741445
AHA_2857	AHA_2857	A0KM60	Putative HTH-type transcriptional regulator YciT	1.23672e-10	113238	95650.2	112788	107225	66375.5	63549.3	65338.4	65087.8	0.607018	0.00196607
AHA_4025	AHA_4025	A0KQA2	Endoribonuclease L-PSP, putative	1.83128e-15	1.0533e+06	977509	1.07516e+06	1.03533e+06	683353	625812	577485	628883	0.607426	0.000671901
AHA_0076	AHA_0076	A0KEF3	RNA-binding protein	3.19875e-17	426292	288015	483940	399416	192941	200244	335296	242827	0.607956	0.102801
AHA_0290	AHA_0290	A0KF02	HTH-type transcriptional regulator GntR	9.7435e-11	1.72807e+06	1.47015e+06	2.19013e+06	1.79612e+06	1.24396e+06	1.03163e+06	1.01013e+06	1.09524e+06	0.609782	0.0349539
pilM	pilM	A0KN34	Type IV pilus biogenesis protein PilM	1.78844e-09	19565.8	35443.4	20540.7	25183.3	17160.7	14091.2	14832.5	15361.4	0.609986	0.133056
uppP	uppP	A0KQI1	Undecaprenyl-diphosphatase	0.000157482	35082.8	36139.5	33214.9	34812.4	30132.9	18690.3	14982	21268.4	0.610944	0.0432662
AHA_2597	AHA_2597	A0KLF6	Uncharacterized protein	1.19795e-18	53949.4	41695.9	59353.9	51666.4	36989.4	30333.5	27410.4	31577.8	0.611186	0.0277811
AHA_2584	AHA_2584	A0KLE3	NADH dehydrogenase	2.37129e-20	714885	668376	868655	750639	462813	445111	468777	458900	0.611346	0.00872478
fkpA	fkpA	A0KGZ9	Peptidyl-prolyl cis-trans isomerase	2.47448e-18	3953953	3.73609e+06	3.29489e+06	3.66164e+06	2.28669e+06	2.19713e+06	2.23999e+06	2.24127e+06	0.612094	0.00190908
AHA_0105	AHA_0105	A0KEH7	GlpG protein	4.05316e-14	60292.7	61310.7	59487.2	60363.5	42828.6	35364.7	33322.5	37171.9	0.615801	0.00139095
AHA_3508	AHA_3508	A0KNY1	Membrane-fusion protein	9.38397e-11	140433	125040	115727	127067	86398.4	76211.9	72468.6	78359.6	0.616681	0.00424754
AHA_4278	AHA_4278	A0KQZ4	Ferrichrome-binding periplasmic protein	1.34457e-13	74489.2	80101.5	86385.8	80325.5	50374.8	47415.9	51272	49687.6	0.618578	0.00107725
AHA_4211	AHA_4211	A0KQT3	Pyrazinamidase/nicotinamidase	7.18344e-11	349063	445691	412910	402555	235288	261882	250068	249080	0.618747	0.00642253
tatB	tatB	A0KEG0	Sec-independent protein translocase protein TatB	8.37846e-13	119534	112329	102841	111568	61919.6	76555	68670	69048.2	0.61889	0.00269987
AHA_1845	AHA_1845	A0KJC8	ImcF family protein	3.19875e-17	19795.9	32742.8	40680.8	31073.1	18001.8	15047.9	24714.6	19254.8	0.61966	0.153683
lpxH	lpxH	A0KLW6	UDP-2,3-diacylglucosamine hydrolase	3.65912e-12	56598.2	58782.7	76138.5	63839.8	36773.5	43603.2	38505.5	39627.4	0.620732	0.0205144
iscU	iscU	A0KJ33	Iron-sulfur cluster assembly scaffold protein IscU	5.90854e-18	1.80345e+06	2.15938e+06	2.17061e+06	2.04448e+06	1.2734e+06	1295170	1240624	1.26973e+06	0.621053	0.00311188
AHA_0022	AHA_0022	A0KR20	RND transporter, hydrophobe/amphiphile efflux-1 (HAE1) family, MFP subunit	3.40268e-14	1.42414e+06	716389	672634	937721	586986	593987	568297	583090	0.621816	0.219247
AHA_3434	AHA_3434	A0KNS2	TonB system biopolymer transport component	1.20439e-09	30012.2	30414.2	32216.8	30881.1	19201.3	21039.4	17421.6	19220.8	0.622412	0.000724187
AHA_1637	AHA_1637	A0KIS2	Inner membrane protein YebE	3.39056e-12	253461	289939	318682	287360	193515	169112	174153	178927	0.622655	0.00590287
AHA_2596	AHA_2596	A0KLF5	Uncharacterized protein	8.14393e-12	71317.9	45697	80047.8	65687.6	31924.4	45810.9	44995.2	40910.2	0.622799	0.0923435
AHA_0847	AHA_0847	A0KGJ8	Bcr/CflA family efflux transporter	0.00642264	32496.4	36800.5	22962	30752.9	19021.7	21128.7	17324.6	19158.3	0.622975	0.0519981
hmgA	hmgA	A0KLM0	Homogentisate 1,2-dioxygenase	3.50692e-11	82225.1	79555.4	97261.2	86347.2	54641.8	54284.4	52465.7	53797.3	0.623035	0.00422605
AHA_2141	AHA_2141	A0KK64	Transcriptional regulator, MerR family	7.88859e-11	165719	202384	187612	185238	117005	117714	111694	115471	0.623366	0.00297613
AHA_1533	AHA_1533	A0KIH0	Conserved helix-turn-helix protein	5.45855e-12	97746.7	106600	113967	106104	64615.2	71077.5	62765.6	66152.8	0.623468	0.00168625
cysH	cysH	A0KNL1	Phosphoadenosine phosphosulfate reductase	5.02294e-07	62905.1	29092.3	36628.7	42875.3	22745.4	29466.2	28055	26755.5	0.62403	0.197825
AHA_2144	AHA_2144	A0KK67	Long-chain fatty acid transport protein	3.08568e-12	1279798	1.52434e+06	1.78663e+06	1.53026e+06	1.02827e+06	760024	1.07718e+06	955157	0.624181	0.0311013
AHA_2647	AHA_2647	A0KLK5	Esterase YdiI	2.72115e-14	1.02892e+06	836024	1.07956e+06	981501	761221	668335	409725	613094	0.624649	0.0458108
AHA_0993	AHA_0993	A0KGY9	UDP-glucose 6-dehydrogenase	4.26791e-17	585220	480661	498521	521467	329324	309035	339404	325921	0.625007	0.00429469
AHA_0933	AHA_0933	A0KGT0	Membrane protein	2.77583e-08	52276.9	57749.5	45054.7	51693.7	24325.4	46211.9	26447.8	32328.4	0.625384	0.0698531
AHA_3589	AHA_3589	A0KP58	Blue copper oxidase CueO	7.9032e-11	155055	167493	162676	161741	106790	101219	96060.2	101356	0.626658	0.000223373
AHA_4231	AHA_4231	A0KQV2	WavL	8.49411e-21	299158	342915	205063	282378	179929	179828	171225	176994	0.626797	0.0610197
secB	secB	A0KF07	Protein-export protein SecB	6.15217e-21	15224729	15088113	13784814	1.46992e+07	9127971	9124191	9417940	9.22337e+06	0.627473	0.000307931
AHA_3181	AHA_3181	A0KN21	Para-aminobenzoate synthase glutamine amidotransferase component II	3.66588e-15	44707	43780.9	47999.1	45495.7	30134.4	26780.8	28747.1	28554.1	0.627622	0.00045871
AHA_2649	AHA_2649	A0KLK7	FAD linked oxidases, C-terminal domain protein	1.42008e-11	304546	338156	265916	302873	200034	182418	187819	190090	0.627624	0.00632759
evgA	evgA	A0KEB1	Positive transcription regulator EvgA	0.000309432	389803	583070	483794	485556	198335	367528	352184	306016	0.630238	0.0818776
AHA_2307	AHA_2307	A0KKM9	Uncharacterized protein	2.39116e-09	87846.7	116141	121816	108601	71986.9	65062.6	68330.3	68459.9	0.63038	0.0198868
AHA_1218	AHA_1218	A0KHK8	Bactoprenol glucosyl transferase	4.13511e-15	156819	168324	181612	168918	108354	103898	107773	106675	0.63152	0.00103745
metB	metB	A0KFU6	O-succinylhomoserine (Thiol)-lyase	6.94148e-10	64847.2	77392.6	75485.1	72575	48004.2	48180.5	41750.9	45978.5	0.633532	0.00390227
bioF	bioF	A0KIC7	8-amino-7-oxononanoate synthase	2.84874e-09	82137.1	83346.8	96775.7	87419.8	57723.1	56518.2	52041.7	55427.7	0.63404	0.0030619
gltS	gltS	A0KNK4	Sodium/glutamate symporter	4.23424e-10	32996.7	42816.1	50732.9	42181.9	25933.9	25306.2	29045	26761.7	0.634436	0.0427085
AHA_2877	AHA_2877	A0KM80	Tyrosine-protein kinase	4.02625e-15	441454	628368	693590	587804	371855	399786	353635	375092	0.638124	0.0502372
rnk	rnk	A0KLZ9	Regulator of nucleoside diphosphate kinase	6.40999e-12	573747	807907	603739	661798	474463	410765	384235	423155	0.639402	0.03809
AHA_2114	AHA_2114	A0KK37	Multidrug resistance protein MdtK	1.14801e-06	44646.7	44956.5	26037	38546.7	24873.8	23345.8	25776.2	24665.3	0.63988	0.0921432
crl	crl	A0KNR0	Sigma factor-binding protein Crl	1.37934e-11	149430	147687	162109	153075	99186.3	100258	94521.3	97988.6	0.640134	0.000349308
AHA_0773	AHA_0773	A0KGC5	Methyl-accepting chemotaxis protein	4.91693e-14	87375.1	81363.6	92541.4	87093.4	51651.3	57394.9	58423.6	55823.3	0.640959	0.0012576
nuoF	nuoF	A0KJ63	NADH-quinone oxidoreductase subunit F	1.68456e-13	272576	274679	252474	266577	182794	181827	148326	170983	0.641402	0.00201899
atpE	atpE	A0KQY3	ATP synthase subunit c	4.77075e-16	403685	417354	388042	403027	229734	275097	270909	258580	0.641595	0.000998355
AHA_4192	AHA_4192	A0KQR4	Transcriptional regulatory protein RstA	9.5176e-09	136548	139629	187499	154559	122104	66924.8	108556	99194.8	0.641793	0.0771811
AHA_3500	AHA_3500	A0KNX3	Dipeptide/tripeptide permease	4.20132e-16	254023	306320	259714	273353	154843	149067	222864	175591	0.642362	0.027749
AHA_1257	AHA_1257	A0KHP7	GCN5-related N-acetyltransferase	6.23063e-12	133738	126034	142133	133968	91327.1	82042.7	85190.7	86186.8	0.643338	0.000893753
AHA_0872	AHA_0872	A0KGL9	PhoH family protein	3.14633e-16	2.00006e+06	1.80526e+06	1.67055e+06	1.82529e+06	1.17076e+06	1.15505e+06	1.2084e+06	1.17807e+06	0.645416	0.00261686
kdsB	kdsB	A0KLX9	3-deoxy-manno-octulosonate cytidylyltransferase	1.56477e-14	805339	824367	812641	814116	557723	522900	496789	525804	0.645859	9.897e-05
edd	edd	A0KF00	Phosphogluconate dehydratase	3.86414e-19	3.22562e+06	2.90445e+06	3260301	3.13012e+06	2.057e+06	1.99083e+06	2.02001e+06	2.02261e+06	0.646177	0.000647602
rplM	rplM	A0KPZ3	50S ribosomal protein L13	7.71582e-22	2206145	2.31779e+06	4015141	2.84636e+06	1.88073e+06	1.82541e+06	1811818	1.83932e+06	0.646201	0.160643
AHA_0962	AHA_0962	A0KGV8	Putative nucleotide sugar epimerase	3.99662e-08	46433.1	31150.9	50787.3	42790.4	25962.2	27816	29200.1	27659.4	0.646393	0.066031
AHA_2077	AHA_2077	A0KK06	Methylcrotonoyl-CoA carboxylase beta chain	1.44417e-08	34078.1	32981.4	31081.7	32713.7	17961.1	16371.5	29159	21163.9	0.646942	0.0485741
AHA_1694	AHA_1694	A0KIX9	Uncharacterized protein	3.90905e-06	189926	146188	236924	191013	110910	110359	149668	123646	0.647319	0.0826696
AHA_3910	AHA_3910	A0KPZ8	Transcriptional regulator	5.92182e-07	73491.1	73208.8	68937.3	71879.1	45758.8	48343.3	46268.5	46790.2	0.650957	0.000114861
AHA_3297	AHA_3297	A0KND7	Sensor histidine kinase	2.31809e-10	58733.5	56772.5	58962.3	58156.1	39114.7	36525.2	38033.9	37891.2	0.651544	3.83316e-05
icd	icd	A0KI74	Isocitrate dehydrogenase [NADP]	3.27058e-20	8712701	8544849	8566724	8.60809e+06	5725801	5.57548e+06	5555521	5.61893e+06	0.65275	2.40089e-06
AHA_2487	AHA_2487	A0KL50	Uncharacterized protein	2.79557e-09	197729	227731	192558	206006	141546	135608	127330	134828	0.654486	0.00370638
waaA	waaA	A0KEN8	3-deoxy-D-manno-octulosonic acid transferase	0.000661424	24242.5	32626.3	32036.9	29635.2	22045.1	23567.9	12669.3	19427.4	0.655552	0.0787423
clpB	clpB	A0KQE5	Chaperone protein ClpB	4.9417e-21	2.30134e+06	2.08893e+06	2.41658e+06	2.26895e+06	1503492	1.47287e+06	1.48929e+06	1.48855e+06	0.656054	0.00126385
AHA_1212	AHA_1212	A0KHK2	Transcriptional regulator	3.79676e-07	90324.3	79808.9	89777.2	86636.8	54082.7	55683.9	60947.1	56904.5	0.656817	0.00174481
mrdB	mrdB	A0KN95	Peptidoglycan glycosyltransferase MrdB	4.57843e-14	50777.8	39613.8	34900.9	41764.2	26106.2	30645.7	25550.8	27434.2	0.656885	0.045037
cspD	cspD	A0KJD5	Cold shock domain protein CspD	4.21087e-11	195085	257407	298819	250437	156331	169630	167631	164531	0.656975	0.0476808
AHA_0186	AHA_0186	A0KEQ4	SCO1/SenC family protein	1.135e-13	110420	113663	132766	118950	102150	70011.7	62731.7	78297.7	0.658241	0.0437069
AHA_2948	AHA_2948	A0KMF1	Cytochrome c family protein	2.78234e-15	666874	780480	710422	719259	472781	470171	478268	473740	0.65865	0.00177859
nagE	nagE	A0KIG4	Pts system, N-acetylglucosamine-specific iibc component	1.72573e-08	28881.2	34673.1	36321.3	33291.9	21117.4	22184.3	22732.4	22011.4	0.661164	0.00808393
AHA_1432	AHA_1432	A0KI70	Uncharacterized protein	9.38719e-14	364830	459894	409422	411382	299912	252540	263729	272060	0.661333	0.01082
AHA_2081	AHA_2081	A0KK10	3-hydroxybutyryl-CoA dehydratase	1.97962e-08	51161.2	49665.2	59920.3	53582.2	32121.4	40747.2	33460.7	35443.1	0.661471	0.0121854
rpmA	rpmA	A0KGS8	50S ribosomal protein L27	2.43679e-21	1.38725e+06	1.52254e+06	1.86787e+06	1.59255e+06	1.04613e+06	1.08462e+06	1031608	1.05412e+06	0.661907	0.0201203
AHA_0349	AHA_0349	A0KF56	Trap transporter solute receptor, taxi family	8.95869e-18	3.97478e+06	4.12307e+06	4341305	4.14638e+06	2.80208e+06	2693562	2.74697e+06	2.74754e+06	0.662634	0.000227905
malQ	malQ	A0KP86	4-alpha-glucanotransferase	2.99297e-15	807008	976846	835248	873034	588461	588716	560403	579193	0.663426	0.00531017
AHA_1587	AHA_1587	A0KIM2	MauM/NapG ferredoxin-type protein	0.000102401	24653.3	27063.7	28645.2	26787.4	17878.7	19640.9	15803.5	17774.4	0.663534	0.004945
AHA_1131	AHA_1131	A0KHC1	Muropeptide permease AmpG	7.42652e-09	164969	203488	183651	184036	129027	119340	118165	122178	0.663879	0.00603143
iscA	iscA	A0KJ34	Iron-binding protein IscA	9.01134e-18	934943	1.07022e+06	959221	988126	655496	668645	649127	657756	0.66566	0.00141595
pyrI	pyrI	A0KQG1	Aspartate carbamoyltransferase regulatory chain	1.12134e-12	610915	640950	732324	661396	441984	440237	439527	440582	0.66614	0.00377278
flgC	flgC	A0KM44	Flagellar basal-body rod protein FlgC	7.95038e-08	40029.9	41257.2	26982.8	36090	22669.6	26671.8	22951.1	24097.5	0.667706	0.0648792
napB	napB	A0KIM4	Periplasmic nitrate reductase, electron transfer subunit	9.75706e-12	182910	199011	212817	198246	140490	134308	122446	132415	0.667932	0.00289726
AHA_1307	AHA_1307	A0KHU7	Uncharacterized protein	1.061e-13	400794	381997	373688	385493	259692	263259	251154	258035	0.669364	0.000131256
AHA_0405	AHA_0405	A0KFB2	Uncharacterized protein	1.39185e-11	269691	330606	339777	313358	202937	211737	214724	209800	0.669521	0.00967002
AHA_1392	AHA_1392	A0KI30	ATPase involved in DNA repair	7.48927e-16	71807	79016.2	63639.6	71487.6	47677	50305.3	45643.3	47875.2	0.669699	0.00704859
AHA_3929	AHA_3929	A0KQ17	ABC transporter, ATP-binding protein	5.20607e-12	139951	113620	154306	135959	90085.2	91938.2	91510.5	91178	0.67063	0.0198664
AHA_3917	AHA_3917	A0KQ05	4-hydroxy-2-oxoglutarate aldolase	2.13645e-08	132764	120140	134350	129085	89761.7	86651.8	83715.5	86709.7	0.671727	0.000925432
slmA	slmA	A0KEM5	Nucleoid occlusion factor SlmA	9.50159e-12	135053	122908	114718	124226	84923.7	81363.2	84835.8	83707.6	0.673832	0.00254184
AHA_0722	AHA_0722	A0KG79	Long-chain-fatty-acid--CoA ligase homolog	3.18331e-12	143056	146332	166034	151807	103361	97969.4	107482	102937	0.678079	0.00313639
AHA_1590	AHA_1590	A0KIM5	Cytochrome c-type protein	1.74526e-10	169936	176387	163310	169878	105791	133937	105890	115206	0.678171	0.00563833
lacZ	lacZ	A0KQH4	Beta-galactosidase	0.00155193	1.94526e+06	1.35163e+06	8046811	3.78124e+06	2.60776e+06	2.42215e+06	2667151	2.56569e+06	0.678531	0.600545
uvrC	uvrC	A0KLX7	UvrABC system protein C	2.22212e-14	167699	186812	201526	185346	147134	100843	129521	125833	0.678908	0.0233703
lgt	lgt	A0KG31	Phosphatidylglycerol--prolipoprotein diacylglyceryl transferase	1.74798e-12	260032	272536	258123	263564	178963	182122	177062	179382	0.680603	5.97908e-05
astA	astA	A0KN19	Arginine N-succinyltransferase	4.28075e-13	519760	529474	563031	537422	359289	375848	362556	365898	0.680839	0.000258596
AHA_1969	AHA_1969	A0KJP9	TonB-dependent siderophore receptor	1.97661e-19	173860	148391	108987	143746	100670	108959	84100.1	97909.9	0.681131	0.0861972
gspM	gspM	A0KFT5	Type II secretion system protein M	2.24428e-14	134629	110346	109955	118310	87771.2	74235.3	79783.1	80596.6	0.681232	0.0140971
AHA_2201	AHA_2201	A0KKC4	Glycoprotease family protein	4.709e-14	949950	944557	952123	948877	620351	649329	671012	646897	0.681751	3.44948e-05
AHA_2504	AHA_2504	A0KL67	Hydrogenase-4 component I	1.86328e-08	60133.3	52576.9	85326.3	66012.1	43543.4	45461.3	46116.6	45040.4	0.682305	0.102275
glgC-3	glgC-3	A0KPQ0	Glucose-1-phosphate adenylyltransferase	1.3394e-15	512374	422887	493794	476352	344939	341862	288255	325019	0.682308	0.010027
AHA_3488	AHA_3488	A0KNW1	ABC transporter, ATP-binding protein	2.70284e-08	83027.2	70787	89542.2	81118.8	55317.2	54586.4	56382.3	55428.6	0.683302	0.00964629
AHA_1346	AHA_1346	A0KHY4	Acyl-coenzyme A dehydrogenase	1.58243e-16	45707	57829.4	64537.3	56024.6	41279	34620.9	39045.7	38315.2	0.6839	0.0388316
mreB	mreB	A0KFA7	Rod shape-determining protein MreB	1.82944e-16	5.27267e+06	5385391	6440110	5.69939e+06	3.88107e+06	3.83645e+06	3982955	3.90016e+06	0.684311	0.00860514
AHA_1230	AHA_1230	A0KHM0	ABC-type sugar transport system, ATPase component	0.000995664	88578.9	68365.5	108302	88415.5	59068.4	66712.8	56028	60603.1	0.685435	0.0806384
AHA_0236	AHA_0236	A0KEU8	YeeE/YedE family protein	9.4775e-10	125988	113548	121741	120426	116363	62869.3	68544.2	82592.2	0.685835	0.0947214
AHA_1668	AHA_1668	A0KIV3	Maltose transport system permease protein MalF	1.56185e-09	27933.2	46764.9	38091.8	37596.6	37286.7	28461.8	11608.2	25785.6	0.685847	0.272609
secA	secA	A0KPW5	Protein translocase subunit SecA	1.47287e-18	4.71859e+06	4876469	4.76766e+06	4787574	3.37446e+06	3.31001e+06	3.17635e+06	3.28694e+06	0.686556	3.62389e-05
AHA_2268	AHA_2268	A0KKJ0	Uncharacterized protein	2.2347e-12	62288.9	40552.4	77758.8	60200	34340.9	45212.1	44452.8	41335.3	0.686632	0.171707
ftsQ	ftsQ	A0KPX0	Cell division protein FtsQ	4.41902e-14	53538.5	51353.4	61683.1	55525	37437.5	45434	31972	38281.2	0.68944	0.0263442
tnaA	tnaA	A0KJP3	Tryptophanase	1.37934e-11	68650.1	58114.4	71840.5	66201.7	45947.7	45984.9	45087.9	45673.5	0.689915	0.00783019
rplA	rplA	A0KQA8	50S ribosomal protein L1	8.49411e-21	26565996	29291060	29084744	2.83139e+07	19312860	19974142	19342762	1.95433e+07	0.690235	0.000626743
AHA_4144	AHA_4144	A0KQL6	CreA	1.38506e-10	336842	349924	339461	342076	238140	245186	225057	236128	0.690279	0.000119023
AHA_1565	AHA_1565	A0KIK0	Endonuclease/exonuclease/phosphatase family	2.80627e-16	3.4012e+06	4.12613e+06	3.5621e+06	3.69648e+06	2.5245e+06	2541188	2.59214e+06	2.55261e+06	0.690552	0.0065963
secG	secG	A0KNE6	Protein-export membrane protein SecG	1.87343e-14	169746	210006	182286	187346	130714	129088	128317	129373	0.690557	0.00824694
AHA_3013	AHA_3013	A0KML6	ATPase component of ABC transporters with duplicated ATPase domains	1.11327e-05	12646.4	13674.3	8885.27	11735.3	7796.53	7855.32	8678.68	8110.18	0.691091	0.0708902
metH	metH	A0KFD9	Methionine synthase	3.32809e-13	225371	245257	246136	238921	165866	168570	161912	165450	0.692485	0.000478899
astD	astD	A0KN18	N-succinylglutamate 5-semialdehyde dehydrogenase	3.65121e-17	1.20154e+06	1119272	1.22174e+06	1.18085e+06	835121	809322	809267	817903	0.692637	0.000365916
AHA_0861	AHA_0861	A0KGL2	Oxidoreductase molybdopterin binding domain, putative	1.11007e-09	756072	123849	242392	374104	301927	200540	275143	259203	0.692864	0.589904
msbA	msbA	A0KLY2	Lipid A export ATP-binding/permease protein MsbA	1.43247e-10	89021	101227	114532	101593	67864.2	69798.5	73555.2	70406	0.693018	0.0145093
AHA_0777	AHA_0777	A0KGC9	Hydrolase, NUDIX family	4.27264e-08	90366.8	79736.9	87532.3	85878.7	52380.2	60910.6	65331.5	59540.8	0.693313	0.00602188
AHA_1777	AHA_1777	A0KJ62	NADH-quinone oxidoreductase	5.82149e-13	484086	455782	455235	465034	317548	314141	336496	322728	0.693988	0.000270644
AHA_2714	AHA_2714	A0KLS1	Uncharacterized protein	5.4581e-16	80284.4	43916.8	47209.4	57136.9	41574.6	38998.1	38400.5	39657.7	0.694083	0.208024
AHA_1833	AHA_1833	A0KJB6	Uncharacterized protein	1.05879e-17	2.30918e+06	2.65824e+06	2.51432e+06	2.49391e+06	1739155	1.73904e+06	1.71607e+06	1.73142e+06	0.694259	0.00168493
gpsA	gpsA	A0KF08	Glycerol-3-phosphate dehydrogenase [NAD(P)+]	5.90007e-16	897558	981354	946318	941743	652389	643080	667586	654352	0.69483	0.000343821
AHA_4258	AHA_4258	A0KQX4	Beta-lactamase	1.1505e-12	79942.5	77007.8	76019.6	77656.6	54117.2	56315.4	51495.9	53976.1	0.695062	0.00020325
AHA_4139	AHA_4139	A0KQL1	Aminotransferase, class III	1.92631e-10	79144	68281	86439.4	77954.8	54358.2	59169.4	49156.4	54228	0.695634	0.0169019
nadD	nadD	A0KN91	Probable nicotinate-nucleotide adenylyltransferase	9.99666e-09	104536	101827	117610	107991	73302.3	77460.6	74999.6	75254.2	0.696856	0.00285518
nuoB	nuoB	A0KJ66	NADH-quinone oxidoreductase subunit B	2.01036e-15	535972	546891	519019	533960	397393	371056	348962	372470	0.697562	0.000565844
AHA_2073	AHA_2073	A0KK02	Transcriptional regulator, MerR family	5.22777e-16	354028	172889	427560	318159	229919	230339	206222	222160	0.698267	0.275641
rraA-1	rraA-1	A0KMM7	4-hydroxy-4-methyl-2-oxoglutarate aldolase	2.345e-09	50558.9	40652.9	51921.7	47711.1	38134.1	35807.6	26008.1	33316.6	0.698299	0.0487731
AHA_0404	AHA_0404	A0KFB1	Ribonuclease G	4.34657e-14	561056	1.38765e+06	582316	843673	585480	584398	597568	589149	0.698314	0.402517
AHA_2677	AHA_2677	A0KLN4	Protein DedD	1.77303e-12	185573	183189	263916	210893	148266	147724	145965	147318	0.698547	0.0746523
AHA_0920	AHA_0920	A0KGR7	Uncharacterized protein	1.76788e-12	268378	280898	288492	279256	200684	195827	188989	195167	0.698881	0.000242173
AHA_2661	AHA_2661	A0KLL9	Fumarylacetoacetate hydrolase family protein	7.22551e-13	82764.4	84166.3	99466.3	88799	61512.4	65630.2	59047.4	62063.3	0.698919	0.00927849
rep	rep	A0KQV9	ATP-dependent DNA helicase Rep	1.06875e-13	248850	240104	272437	253797	176727	179104	177302	177711	0.70021	0.00141698
AHA_1618	AHA_1618	A0KIQ3	Endoribonuclease L-PSP, putative	1.20581e-11	308544	261479	288366	286130	200168	208914	192589	200557	0.70093	0.00404765
AHA_0509	AHA_0509	A0KFL6	Thioesterase family protein	1.86037e-09	245151	225541	239366	236686	166242	165861	165874	165992	0.70132	0.00026334
rnfC	rnfC	A0KLJ4	Ion-translocating oxidoreductase complex subunit C	8.95159e-13	211082	198803	195316	201734	171134	132520	120995	141550	0.701667	0.019341
AHA_3295	AHA_3295	A0KND5	Uncharacterized protein	1.07136e-10	315274	259796	351182	308751	254196	202725	193177	216699	0.701858	0.0478385
AHA_2615	AHA_2615	A0KLH3	Uncharacterized protein	2.04701e-09	58242.7	48247.4	65423.9	57304.6	42332	39546	38912.5	40263.5	0.702622	0.0286249
AHA_2685	AHA_2685	A0KLP2	Outer membrane lipoprotein	2.9959e-12	125059	143604	133675	134113	96971.9	90887.1	95452.3	94437.1	0.704161	0.00218269
hppD	hppD	A0KLM1	4-hydroxyphenylpyruvate dioxygenase	2.65564e-12	77505.6	83322.8	97978.9	86269.1	61893.1	67869.1	52523.7	60761.9	0.70433	0.0278567
AHA_2271	AHA_2271	A0KKJ3	Putative tetratricopeptide repeat family protein	4.57874e-14	153556	145954	180443	159984	113590	113478	111033	112701	0.704447	0.0107785
AHA_1624	AHA_1624	A0KIQ9	Lactoylglutathione lyase family protein	1.52381e-05	52656.8	48653.1	50986	50765.3	35299	35566.1	36423.9	35763	0.704477	0.000242945
rplW	rplW	A0KF23	50S ribosomal protein L23	6.85756e-21	4489370	4.65343e+06	5.93164e+06	5.02481e+06	3.68797e+06	3584445	3348340	3.54025e+06	0.704554	0.0335317
AHA_2171	AHA_2171	A0KK94	Protein SsnA	7.72673e-09	56734.7	25776.5	51098.8	44536.7	19671.8	55141.8	19378.1	31397.2	0.704974	0.43661
acsA	acsA	A0KNI2	Acetyl-coenzyme A synthetase	4.78113e-12	195323	172001	193769	187031	128975	134143	132568	131895	0.705206	0.00199596
AHA_3177	AHA_3177	A0KN17	Uncharacterized protein	9.52662e-13	935079	893486	938408	922324	646196	647331	659437	650988	0.705812	5.57839e-05
mgtE-1	mgtE-1	A0KM34	Magnesium transporter MgtE	4.40412e-13	74835.3	75294.4	78344	76157.9	54779.9	53605.4	52896.6	53760.6	0.70591	5.35663e-05
gspJ	gspJ	A0KFT2	General secretion pathway protein J	0.00337651	81269.7	77031.9	77788.1	78696.5	66117.1	47082.4	53484.2	55561.2	0.706019	0.0157479
AHA_0466	AHA_0466	A0KFH3	HemY protein	2.82319e-12	80943.7	90540	91668.1	87717.2	61858.2	62403	61603	61954.7	0.7063	0.00164584
AHA_1893	AHA_1893	A0KJH3	Long-chain acyl-CoA synthetase	2.38321e-13	463195	429157	508399	466917	331271	323439	334665	329792	0.706317	0.00409554
arsC-2	arsC-2	A0KJ12	Arsenate reductase	0.000272517	992807	947265	1.06344e+06	1.00117e+06	1.0439e+06	1.07978e+06	116.706	707932	0.707103	0.455994
AHA_1832	AHA_1832	A0KJB5	Uncharacterized protein	8.99031e-22	2.00847e+06	2.58346e+06	2.29454e+06	2.29549e+06	1.6185e+06	1.60893e+06	1.64366e+06	1.6237e+06	0.707343	0.0156117
AHA_0644	AHA_0644	A0KG01	Glutathione peroxidase	9.03669e-10	25672.2	23840.9	26237.4	25250.2	17741.7	18368.8	17538.8	17883.1	0.708237	0.000650851
rpmF	rpmF	A0KKH0	50S ribosomal protein L32	6.16454e-15	1.89305e+06	2056788	2.24083e+06	2063557	1.47465e+06	1.47892e+06	1.43239e+06	1.46199e+06	0.708478	0.00406728
AHA_3814	AHA_3814	A0KPQ6	ABC transporter, periplasmic substrate-binding protein	3.89105e-07	7228.91	2613.59	3335.15	4392.55	3227.28	3712.08	2418.32	3119.23	0.710118	0.438744
AHA_2074	AHA_2074	A0KK03	Hydroxymethylglutaryl-CoA lyase	0.000321337	61441.6	62011.2	63058.9	62170.5	50385	48887.4	33298.6	44190.3	0.710792	0.03053
AHA_2009	AHA_2009	A0KJT9	Putative membrane protein	1.11339e-10	127663	129843	138076	131860	93110	96554.8	91708.1	93791	0.71129	0.000397689
AHA_3588	AHA_3588	A0KP57	Acyltransferase family protein	6.56591e-17	4.0933e+06	1.06957e+06	1.45371e+06	2205525	618518	1.83851e+06	2.25419e+06	1.57041e+06	0.712033	0.584618
AHA_4140	AHA_4140	A0KQL2	Glutamine synthetase	1.22352e-12	293848	295664	295495	295002	207641	212923	209816	210126	0.712288	8.3111e-07
AHA_2275	AHA_2275	A0KKJ7	AcrA1	1.13652e-13	489327	511514	620354	540398	381620	395531	377999	385050	0.71253	0.019039
AHA_0123	AHA_0123	A0KEJ5	Low affinity tryptophan permease	2.5218e-08	80322.8	101972	96125.2	92806.8	65869.4	57565	74948.9	66127.7	0.712531	0.0311075
AHA_4189	AHA_4189	A0KQR1	ATP:cob(I)alamin adenosyltransferase, putative	1.23738e-08	56890.5	54085.6	63349.2	58108.5	42649.1	39487.7	42130.1	41422.3	0.712845	0.00459321
panF	panF	A0KNI7	Sodium/pantothenate symporter	6.11928e-12	75424.2	81063.4	65696.4	74061.4	62689.7	48695	47185.7	52856.8	0.713689	0.033582
AHA_3277	AHA_3277	A0KNB7	Putative PmbA-related protein	7.53049e-20	400572	365298	452104	405991	291148	300464	278249	289954	0.714187	0.0111567
AHA_3662	AHA_3662	A0KPB7	Integral membrane protein	7.76328e-13	284480	307585	333786	308617	226231	214053	221475	220586	0.714757	0.00388736
AHA_1287	AHA_1287	A0KHS7	HlyD family secretion protein	1.60014e-13	16416.8	17035.1	15250.1	16234	11775.5	8258.23	14820.6	11618.1	0.715665	0.0787933
AHA_3895	AHA_3895	A0KPY3	LppC superfamily	5.23399e-16	214136	270242	341781	275387	187471	218736	185140	197115	0.715777	0.111781
AHA_1867	AHA_1867	A0KJE7	ATPase, AAA family	2.21414e-16	208055	202325	197564	202648	149054	151422	134729	145068	0.715864	0.000672903
AHA_3946	AHA_3946	A0KQ29	DNA-binding protein	3.82572e-10	107907	96246.5	167018	123724	89653.9	85209.8	90941.3	88601.7	0.716125	0.185241
bamB	bamB	A0KJ47	Outer membrane protein assembly factor BamB	2.82176e-14	124080	87072.4	175734	128962	87265.2	94475	95444.2	92394.8	0.71645	0.229943
yajC	yajC	A0KJ21	Sec translocon accessory complex subunit YajC	4.37182e-20	1.29589e+06	1.56825e+06	1.34052e+06	1.40155e+06	624166	1638835	751532	1.00484e+06	0.716951	0.295703
AHA_2246	AHA_2246	A0KKG9	Uncharacterized protein	3.34408e-14	531452	671747	845589	682930	479175	503414	488367	490318	0.717963	0.102077
nusG	nusG	A0KQB0	Transcription termination/antitermination protein NusG	5.64721e-18	2.25431e+06	2.08749e+06	2.00776e+06	2.11652e+06	1.40101e+06	1.53962e+06	1.62184e+06	1.52082e+06	0.71855	0.00357831
AHA_1029	AHA_1029	A0KH21	Cysteine desulfurase family protein	1.5539e-13	84379.7	70524.8	91382.4	82095.6	63112.5	57630	56297.4	59013.3	0.718836	0.023467
AHA_2425	AHA_2425	A0KKY9	ABC type drug efflux transporter, fused ATP binding and permease domains	0.000351408	229638	258912	264732	251094	185423	179557	176644	180541	0.719018	0.00320463
gcvT	gcvT	A0KJ03	Aminomethyltransferase	6.70465e-18	895386	859097	867689	874057	624590	630412	630550	628518	0.71908	2.49312e-05
plsX	plsX	A0KKH1	Phosphate acyltransferase	4.97221e-07	21328	17543.9	21501.4	20124.4	16658.5	11870.7	14913	14480.8	0.71956	0.041369
ssb	ssb	A0KQ40	Single-stranded DNA-binding protein	7.52639e-17	2.73513e+06	2679387	2.53541e+06	2649975	1.91223e+06	1.94728e+06	1.86296e+06	1.90749e+06	0.719814	0.000321861
cysZ	cysZ	A0KHL6	Sulfate transporter CysZ	8.55991e-12	248433	309826	267281	275180	202305	202349	189755	198136	0.720025	0.0144414
AHA_0717	AHA_0717	A0KG74	Quinone oxidoreductase	7.09929e-14	784110	1083439	830911	899487	650188	635172	659492	648284	0.720727	0.0544114
AHA_0704	AHA_0704	A0KG61	cAMP-binding proteins-catabolite gene activator and regulatory subunit of cAMP-dependent protein kinase	1.26733e-07	17362.4	13405.3	16432.8	15733.5	12162.6	10876.5	10981.5	11340.2	0.720768	0.0254377
AHA_0008	AHA_0008	A0KEA7	16 kDa heat shock protein A	3.02642e-12	177338	170489	187046	178291	136579	137449	111968	128665	0.721659	0.006742
AHA_4146	AHA_4146	A0KQL8	Hypothetical chaperone protein YegD	1.69017e-14	628104	622631	672459	641065	448134	480354	459833	462774	0.721883	0.000631248
AHA_2085	AHA_2085	A0KK14	Arginine/ornithine antiporter	4.37777e-09	56343.5	73032.5	62448.8	63941.6	45186.2	46307.4	47221.5	46238.3	0.723134	0.0226544
gspE	gspE	A0KFS7	General secretory pathway protein E	6.78124e-13	532831	546758	564040	547876	393005	400404	395548	396319	0.723373	8.24116e-05
nhaB	nhaB	A0KL08	Na(+)/H(+) antiporter NhaB	1.00786e-08	44516.3	49646	42790.8	45651.1	31317.9	35786.4	32503.8	33202.7	0.727315	0.00712128
flgF	flgF	A0KM41	Flagellar basal-body rod protein FlgF	6.69644e-11	35847.6	40185.4	50200.1	42077.7	29169	32110.2	30546.4	30608.5	0.727428	0.0571999
der	der	A0KJ48	GTPase Der	4.83151e-16	2.07414e+06	2289554	2.45448e+06	2.27272e+06	1.64637e+06	1.67435e+06	1.64056e+06	1.65376e+06	0.727654	0.00500496
azu	azu	A0KMF6	Azurin	1.70706e-14	1.19184e+06	1.4488e+06	1460160	1.36693e+06	1.01864e+06	1.01163e+06	955060	995109	0.727986	0.014419
AHA_2362	AHA_2362	A0KKT4	Glyoxalase family protein	8.73191e-09	72450.3	46427.6	50308.8	56395.6	42830.3	44298.7	36126.5	41085.2	0.728518	0.145544
AHA_3335	AHA_3335	A0KNH3	Uncharacterized protein	1.20041e-06	33789.3	38313.7	30605.1	34236	27450.9	24236.3	23220.5	24969.3	0.729327	0.0227654
AHA_2865	AHA_2865	A0KM68	Dihydrolipoamide acetyltransferase component of pyruvate dehydrogenase complex	6.03741e-14	135235	138053	163960	145749	116728	91285.9	110983	106332	0.729554	0.0300129
AHA_3933	AHA_3933	A0KQ21	Anti-anti-sigma factor family protein	3.2529e-08	146140	117301	139777	134406	103023	91849.5	100676	98515.9	0.732972	0.0187133
AHA_1005	AHA_1005	A0KH01	Tetratricopeptide repeat domain protein	0.000206783	36636.2	32507.1	41657.7	36933.7	29175.6	24418	27724.7	27106.1	0.733913	0.0305246
mntH	mntH	A0KG66	Divalent metal cation transporter MntH	3.11177e-07	248500	387404	280122	305342	214989	220041	237400	224144	0.734074	0.129188
AHA_0539	AHA_0539	A0KFP6	Nucleoside permease NupC	1.27861e-10	140454	218426	154739	171206	113758	133125	130166	125683	0.734103	0.139255
AHA_3062	AHA_3062	A0KMR3	Formate dehydrogenase iron-sulfur subunit	2.01876e-12	118039	128496	134296	126944	97180.6	87292	95152.2	93208.3	0.73425	0.00390701
agcS-2	agcS-2	A0KMY8	Amino acid carrier protein	2.09211e-11	251444	263116	232941	249167	182048	178934	187905	182962	0.734296	0.00195211
AHA_3750	AHA_3750	A0KPJ7	Uncharacterized protein	9.34237e-10	29839.8	29543.3	35452.2	31611.8	23404.1	20484.7	25848.5	23245.8	0.735352	0.0275866
AHA_2266	AHA_2266	A0KKI8	Citrate synthase	1.03819e-07	151560	147676	160355	153197	115582	113765	108836	112728	0.735837	0.000683803
AHA_0618	AHA_0618	A0KFX5	ErfK/YbiS/YcfS/YnhG family protein	1.58523e-10	45905.2	57904.2	58840.1	54216.5	34457.2	43852	41521.3	39943.5	0.736741	0.0470336
AHA_1916	AHA_1916	A0KJJ6	Probable 5'-nucleotidase	5.48485e-14	453253	453300	432654	446402	329712	337504	320426	329214	0.737483	0.000157672
AHA_1250	AHA_1250	A0KHP0	Glutaryl-CoA dehydrogenase	2.2347e-12	99336.1	95178	107277	100597	70484.6	76492	75880.7	74285.8	0.73845	0.00284236
flgG	flgG	A0KM40	Flagellar basal-body rod protein FlgG	3.40268e-14	63622.7	87150.4	78176.8	76316.6	52062.8	62864.9	54295.8	56407.8	0.739129	0.0589284
pspB	pspB	A0KJF9	Phage shock protein B	2.14347e-12	213078	218830	208845	213584	156913	153007	163721	157880	0.739194	0.000198025
AHA_3483	AHA_3483	A0KNV6	Aminopeptidase Y	9.00686e-14	145111	127640	126072	132941	98450.7	98494.5	98074.6	98339.9	0.739725	0.00477391
ccmE	ccmE	A0KI35	Cytochrome c-type biogenesis protein CcmE	3.91729e-12	479628	503410	493233	492090	357409	375696	359193	364099	0.739903	0.000143177
AHA_1480	AHA_1480	A0KIB7	Transcriptional regulator, LysR family	2.57843e-11	229621	193448	190465	204512	143169	151214	159629	151337	0.739994	0.0167755
cdsA	cdsA	A0KHG8	Phosphatidate cytidylyltransferase	4.30399e-10	165778	166926	156551	163085	125734	115659	121053	120815	0.740813	0.000649644
AHA_1644	AHA_1644	A0KIS9	2,5-diketo-D-gluconic acid reductase B	1.39669e-11	240777	257176	250704	249552	185282	178163	192082	185176	0.742032	0.000496838
AHA_0373	AHA_0373	A0KF80	Cell division protein FtsX	2.61828e-09	61687.3	152151	83252.6	99030.3	56628.8	115008	48853.4	73496.6	0.742162	0.498584
AHA_2274	AHA_2274	A0KKJ6	PhaF	7.89343e-14	811225	671890	871621	784912	569879	595527	584277	583227	0.743049	0.0276887
rpsP	rpsP	A0KG23	30S ribosomal protein S16	9.27676e-16	17197176	19040640	20135448	18791088	14114936	13580423	14194159	1.39632e+07	0.743074	0.00534851
hutU	hutU	A0KF86	Urocanate hydratase	7.06417e-16	763127	882819	980622	875523	643735	647755	661023	650838	0.74337	0.0235789
maf-2	maf-2	A0KKG5	7-methyl-GTP pyrophosphatase	1.13857e-11	44303.7	43222.4	54772.3	47432.8	36388.8	39398.6	30123.8	35303.8	0.74429	0.057277
map	map	A0KHG2	Methionine aminopeptidase	2.02565e-21	1.37904e+06	1.24173e+06	1.50108e+06	1.37395e+06	1.09041e+06	1.03787e+06	940764	1.02302e+06	0.74458	0.0155602
AHA_1252	AHA_1252	A0KHP2	Lactoylglutathione lyase	1.3926e-12	178830	181188	170697	176905	134842	131507	129269	131873	0.745443	0.000226508
AHA_3285	AHA_3285	A0KNC5	TtrA	4.72659e-05	52024.8	23537.8	32547.5	36036.7	22321.7	41416.6	16895.5	26877.9	0.745848	0.460284
rsmA	rsmA	A0KGT8	Ribosomal RNA small subunit methyltransferase A	1.48905e-13	725890	789454	703864	739736	555936	555032	546556	552508	0.746899	0.00192372
AHA_0115	AHA_0115	A0KEI7	Maltose-6'-phosphate glucosidase	4.4194e-09	89448.8	106849	126241	107513	75028.8	86546	79334	80302.9	0.746915	0.071091
kdsA	kdsA	A0KMZ4	2-dehydro-3-deoxyphosphooctonate aldolase	1.84478e-15	2.51524e+06	2.46944e+06	2352305	2.44566e+06	1.78614e+06	1.84083e+06	1.85407e+06	1.82702e+06	0.747043	0.000303088
AHA_3988	AHA_3988	A0KQ71	HAD-superfamily subfamily IB hydrolase	6.46183e-11	340034	334879	303048	325987	240147	258888	231739	243592	0.747244	0.00425054
AHA_0909	AHA_0909	A0KGQ6	Response regulator	1.71666e-08	64531	59225.6	53274.1	59010.2	48813.9	41471.2	42014.8	44100	0.747327	0.0206528
AHA_3141	AHA_3141	A0KMZ0	Hemerythrin HHE cation binding domain subfamily, putative	6.83377e-14	215506	219435	247191	227377	173216	157021	179836	170025	0.747764	0.00892421
AHA_1704	AHA_1704	A0KIY9	Periplasmic binding protein	2.09062e-13	35650	47850.2	56108.7	46536.3	35416.3	38343	30676	34811.7	0.748056	0.13849
AHA_0294	AHA_0294	A0KF06	Rhodanese domain protein	1.80439e-19	2.19749e+06	2.26313e+06	2323162	2.26126e+06	1.67153e+06	1768909	1.64512e+06	1.69518e+06	0.749663	0.000412972
AHA_1658	AHA_1658	A0KIU3	Ecotin	2.18402e-18	1.4369e+06	1.41935e+06	1.34546e+06	1.40057e+06	1.06099e+06	1.05219e+06	1.0382e+06	1.05046e+06	0.750023	0.000262516
AHA_1400	AHA_1400	A0KI38	Cytochrome c-type biogenesis protein	4.96268e-10	48141.1	57891.9	54094.9	53376	40603.2	40731.2	38845.2	40059.9	0.750522	0.0101196
AHA_2787	AHA_2787	A0KLZ1	Uncharacterized protein	4.58803e-19	2796037	2.84108e+06	2.68817e+06	2775096	2176075	1.97893e+06	2.09377e+06	2.08292e+06	0.750577	0.000689709
AHA_0767	AHA_0767	A0KGB9	Prolyl endopeptidase	1.5226e-13	132160	113313	122215	122563	93218.6	91406.1	91424.1	92016.3	0.750769	0.00506539
AHA_1818	AHA_1818	A0KJA2	Uncharacterized protein	5.51163e-10	26387.5	48412.7	36079.3	36959.9	20256.4	32478.1	30537.5	27757.4	0.751013	0.282457
AHA_0227	AHA_0227	A0KET9	Uncharacterized protein	4.70131e-17	1.17935e+06	912072	1.0545e+06	1.04864e+06	774994	787230	800693	787639	0.751105	0.0281778
aceA	aceA	A0KM20	Isocitrate lyase	1.45954e-12	285797	283952	314703	294817	215351	227243	222008	221534	0.751429	0.00224427
AHA_4023	AHA_4023	A0KQA0	DsrF protein	3.25506e-11	104277	124051	95760.5	108029	44185.7	118182	81238.2	81202.1	0.751666	0.307257
AHA_3581	AHA_3581	A0KP50	Probable hydrolase protein, putative	0.00129868	35495.8	31179.3	54474.3	40383.1	25544.3	36228.6	29301.9	30358.3	0.751756	0.26856
AHA_3468	AHA_3468	A0KNU3	Uncharacterized protein	1.30181e-11	96961.6	147828	206926	150572	110133	115728	113927	113263	0.752217	0.30601
AHA_0966	AHA_0966	A0KGW2	ABC-type hemin transport system, periplasmic component	7.00048e-05	14782.7	43392.1	26562.1	28245.6	25494.8	31028.3	7221.4	21248.2	0.752264	0.558733
tesB	tesB	A0KMB9	Acyl-CoA thioesterase II	4.69218e-13	495932	446876	560542	501117	339471	393505	398248	377075	0.752469	0.0307837
AHA_0174	AHA_0174	A0KEP2	HTH-type transcriptional regulator GntR	8.91867e-13	90142.4	104655	112685	102494	80819.7	70913.3	79788.9	77174	0.752959	0.0257037
AHA_1300	AHA_1300	A0KHU0	Oxidoreductase, Gfo/Idh/MocA family	2.32805e-09	58103.6	45581.7	48105.5	50596.9	37558.8	38189.9	38615.5	38121.4	0.753433	0.0313026
gabT	gabT	A0KMK5	4-aminobutyrate transaminase	1.34675e-10	150319	132620	124857	135932	101322	105873	100192	102462	0.753776	0.0123611
AHA_2537	AHA_2537	A0KL99	Conserved protein	8.67615e-14	489509	523594	550303	521135	393933	396696	388378	393002	0.754127	0.00195794
AHA_0510	AHA_0510	A0KFL7	Uncharacterized protein	3.98167e-13	1.12908e+06	1018844	1.07212e+06	1.07335e+06	812745	816202	801714	810220	0.754855	0.00121041
AHA_2610	AHA_2610	A0KLG8	Oligopeptide ABC transporter, ATP-binding protein OppD	9.02312e-15	1266491	1.26086e+06	1.30301e+06	1.27679e+06	975268	960499	956385	964051	0.75506	2.66087e-05
AHA_3918	AHA_3918	A0KQ06	Transcription antiterminator, BglG family	2.17501e-09	45578.6	43906.2	41276.8	43587.2	31902.9	33910.2	32952.1	32921.7	0.755307	0.001508
AHA_1248	AHA_1248	A0KHN8	Aldehyde dehydrogenase	8.39811e-14	146783	151266	216689	171580	144417	124190	120349	129652	0.755637	0.15283
pcm	pcm	A0KGH9	Protein-L-isoaspartate O-methyltransferase	4.30064e-12	182850	174515	175658	177674	135161	135474	132314	134316	0.755968	0.000100904
AHA_3863	AHA_3863	A0KPV1	Pyruvate dehydrogenase E1 component	1.23185e-21	41676508	44762100	38042688	4.14938e+07	32248848	30874868	31037934	3.13872e+07	0.756432	0.0070829
AHA_2526	AHA_2526	A0KL88	Hydrogenase (NiFe) small subunit (HydA)	1.99012e-13	30714.7	24429.2	25260	26801.3	22723.6	17217.6	20880	20273.7	0.756445	0.0626754
gspN	gspN	A0KFT6	Bacterial type II secretion system protein N	1.55583e-13	107882	129712	93887.1	110494	80924.8	83135.3	86697.1	83585.7	0.756476	0.0634084
AHA_1053	AHA_1053	A0KH45	Putative outermembrane porin	9.34237e-10	121429	130876	244055	165453	125032	125649	125206	125296	0.757287	0.365678
AHA_1142	AHA_1142	A0KHD2	FAD:protein FMN transferase	2.93342e-13	346694	370332	303160	340062	257641	257675	257782	257700	0.757802	0.0138435
AHA_4275	AHA_4275	A0KQZ1	Ferrichrome receptor	8.33017e-12	273851	229405	207810	237022	175863	186504	176602	179656	0.757973	0.0438604
AHA_0407	AHA_0407	A0KFB4	Hydrolase, carbon-nitrogen family	7.82371e-09	82783.3	81613.8	88490.1	84295.8	63836.4	62941.7	64952.7	63910.3	0.758167	0.000757529
zipA	zipA	A0KHL8	Cell division protein ZipA	5.01781e-16	172694	287642	182208	214181	159249	170605	157506	162453	0.758486	0.235283
phnD	phnD	A0KQT5	Phosphonate ABC transporter, periplasmic phosphonate-binding protein	1.10729e-13	468711	506103	429136	467983	348183	365181	351920	355095	0.758776	0.00776879
hcp	hcp	A0KHA2	Hydroxylamine reductase	2.99266e-17	307817	106860	133998	182892	111076	23306.6	282037	138806	0.758954	0.678114
lolA	lolA	A0KJE6	Outer-membrane lipoprotein carrier protein	1.62939e-14	659607	663605	625825	649679	483121	494896	502560	493526	0.759646	0.000296599
AHA_3761	AHA_3761	A0KPK8	Mutator MutT protein	2.76098e-08	34960.5	32325.9	20839.5	29375.3	24048.7	21193.6	21712.4	22318.3	0.759762	0.185837
AHA_2099	AHA_2099	A0KK28	Transcriptional regulator, LysR family	1.40182e-10	150875	153445	159214	154511	114488	119991	117763	117414	0.759904	0.000226552
AHA_2992	AHA_2992	A0KMJ5	Vibriobactin utilization protein ViuB	1.56118e-19	212186	232189	190835	211737	164658	154239	164105	161001	0.760382	0.0149972
corA	corA	A0KJQ3	Magnesium transport protein CorA	4.08919e-11	84300	77812.3	88007.6	83373.3	63119.4	66950.3	60384.9	63484.9	0.761453	0.00491292
AHA_3952	AHA_3952	A0KQ35	Methyl-accepting chemotaxis protein	6.08458e-14	224496	258717	240639	241284	159690	250345	141967	184001	0.76259	0.176939
AHA_0612	AHA_0612	A0KFW9	Oligoendopeptidase F	1.53938e-12	410998	385688	338526	378404	318796	279285	267770	288617	0.762722	0.0268073
AHA_0708	AHA_0708	A0KG65	Uncharacterized protein	5.4021e-10	107907	106883	100920	105237	82224.8	80299.2	78288.8	80270.9	0.762765	0.000528262
nuoC	nuoC	A0KJ65	NADH-quinone oxidoreductase subunit C/D	3.10601e-12	262322	243203	226318	243948	185928	184512	187932	186124	0.762968	0.00520843
AHA_2177	AHA_2177	A0KKA0	Xanthine dehydrogenase, molybdenum binding subunit	7.94529e-14	654119	633365	667114	651533	546166	622871	322807	497281	0.763249	0.163643
AHA_2945	AHA_2945	A0KME8	Ubiquinol oxidase polypeptide I	8.76592e-19	404052	423598	415664	414438	311714	317276	320018	316336	0.763288	9.19929e-05
AHA_2849	AHA_2849	A0KM52	Periplasmic murein peptide-binding protein	1.52004e-14	608226	685782	674257	656088	510044	495659	497421	501041	0.763679	0.00323082
thiL	thiL	A0KNG5	Thiamine-monophosphate kinase	5.40457e-14	443265	450452	475132	456283	352181	352890	340744	348605	0.76401	0.000495205
AHA_1711	AHA_1711	A0KIZ6	Uncharacterized protein	3.11528e-11	105000	162476	96610.3	121362	92716.5	90487.8	95153.7	92786	0.764538	0.240373
AHA_1563	AHA_1563	A0KIJ8	Acyl-CoA thioester hydrolase YciA	2.68987e-11	388121	415990	450877	418330	317477	329605	312681	319921	0.764758	0.00641199
dut	dut	A0KEM6	Deoxyuridine 5'-triphosphate nucleotidohydrolase	1.33046e-10	482011	517918	449616	483182	320172	405816	383381	369790	0.765322	0.0247803
AHA_1685	AHA_1685	A0KIX0	Arginine and ornithine binding protein	7.42988e-15	1.75868e+06	1.5964e+06	1.74127e+06	1.69878e+06	1.2803e+06	1.30013e+06	1321157	1.30053e+06	0.765564	0.00165163
rimI	rimI	A0KG81	[Ribosomal protein S18]-alanine N-acetyltransferase	1.11914e-11	124281	115427	145993	128567	97946.4	100205	97286	98479.3	0.765976	0.0299883
AHA_3660	AHA_3660	A0KPB5	Uncharacterized protein	8.50351e-11	96577.9	106413	103229	102074	80809	77601.1	76268.3	78226.1	0.766371	0.00172285
AHA_1215	AHA_1215	A0KHK5	Alpha-amylase	2.25236e-11	68564.9	47529.8	43935.7	53343.5	39407.7	40874.1	42435.3	40905.7	0.766836	0.182924
parC	parC	A0KPK2	DNA topoisomerase 4 subunit A	1.87003e-15	236555	305444	242384	261461	198415	200256	203665	200779	0.767912	0.0516585
AHA_0243	AHA_0243	A0KEV5	Putative aldehyde dehydrogenase	3.7656e-14	376653	380024	429716	395464	301095	307008	303669	303924	0.768525	0.00604524
AHA_3743	AHA_3743	A0KPJ0	Secreted protein, suppressor for copper-sensitivity C	1.87343e-14	660667	612595	572717	615326	465614	481710	471970	473098	0.768857	0.00532323
rpsI	rpsI	A0KPZ2	30S ribosomal protein S9	8.05716e-16	225598	224758	358431	269596	211827	207387	202883	207366	0.769172	0.234477
AHA_2620	AHA_2620	A0KLH8	CstA protein	1.80078e-19	207623	239368	239033	228675	163098	174968	190147	176071	0.769963	0.0159952
dadA	dadA	A0KJP1	D-amino acid dehydrogenase	2.30625e-14	162332	155341	186709	168127	126464	130417	131786	129556	0.77058	0.0161154
ubiB	ubiB	A0KEF8	Probable protein kinase UbiB	2.82512e-11	52200.2	46333.1	45339.9	47957.7	35574.6	36621.2	38786.4	36994.1	0.77139	0.00941221
AHA_3813	AHA_3813	A0KPQ5	Transcriptional regulator	0.000316397	16749.5	24904.1	25052.1	22235.2	23970.1	6094.33	21397.3	17153.9	0.771474	0.45965
arnC	arnC	A0KGY7	Undecaprenyl-phosphate 4-deoxy-4-formamido-L-arabinose transferase	1.06964e-10	32698.9	26053.9	30546.2	29766.3	24689.2	18779.2	25498.9	22989.1	0.77232	0.0785172
AHA_1483	AHA_1483	A0KIC0	Carboxypeptidase G2	9.99108e-13	118197	111697	107695	112530	85894.5	86915.7	88040.9	86950.4	0.772688	0.0012095
rplR	rplR	A0KF37	50S ribosomal protein L18	2.43825e-23	3865106	4.45644e+06	5.7179e+06	4679814	3.67386e+06	3690792	3.48358e+06	3.61608e+06	0.772697	0.125438
AHA_0007	AHA_0007	A0KEA5	16 kDa heat shock protein A	6.1923e-20	836512	584942	900436	773963	569831	608789	617192	598604	0.773427	0.146153
ffh	ffh	A0KG22	Signal recognition particle protein	6.89048e-16	665312	685488	734079	694960	527286	554286	531364	537645	0.773635	0.00204837
surA	surA	A0KGU0	Chaperone SurA	2.40492e-17	5.6504e+06	4.88449e+06	4880159	5.13835e+06	3.95014e+06	3.86602e+06	4.10986e+06	3.97534e+06	0.773661	0.0119208
tolQ	tolQ	A0KP96	Tol-Pal system protein TolQ	1.79058e-13	209501	205637	227948	214362	165971	167281	164449	165900	0.773926	0.00220328
arnD	arnD	A0KGY5	Probable 4-deoxy-4-formamido-L-arabinose-phosphoundecaprenol deformylase ArnD	2.22079e-10	178653	158516	131654	156274	122661	121316	118869	120949	0.773953	0.0609239
AHA_2869	AHA_2869	A0KM72	Uncharacterized protein	4.55856e-09	82748	86385	87682.3	85605.1	64537.7	64216.1	70136.1	66296.6	0.774447	0.00134543
ung	ung	A0KMZ1	Uracil-DNA glycosylase	2.50038e-12	557446	577188	578875	571170	446349	448424	432731	442501	0.774728	0.000108889
AHA_0347	AHA_0347	A0KF54	Uncharacterized protein	2.2743e-12	257352	248749	305712	270604	209928	210877	208322	209709	0.774965	0.0264925
AHA_1949	AHA_1949	A0KJM9	YwnB	1.10598e-23	110289	102001	48070.8	86787	59208.7	90660.6	51985	67284.8	0.775287	0.4412
AHA_1401	AHA_1401	A0KI39	Cytochrome c-type biogenesis protein CcmH	1.41833e-15	217668	259525	238847	238680	183865	185316	186042	185074	0.775408	0.0114216
nusA	nusA	A0KNE4	Transcription termination/antitermination protein NusA	4.97828e-18	4698018	5115211	4889477	4900902	3.82233e+06	3.87129e+06	3.73066e+06	3.8081e+06	0.777019	0.00101517
eda	eda	A0KF01	2-dehydro-3-deoxyphosphogluconate aldolase/4-hydroxy-2-oxoglutarate aldolase	3.99278e-18	7451851	6806535	7.22626e+06	7.16155e+06	5622083	5.65237e+06	5431180	5.56854e+06	0.777561	0.00138109
rplC	rplC	A0KF21	50S ribosomal protein L3	2.63242e-18	7769208	8822833	10452514	9.01485e+06	7.09919e+06	6.92698e+06	7016059	7014076	0.778058	0.0627599
AHA_1841	AHA_1841	A0KJC4	ClpA/ClpB family protein	1.10598e-23	2.29953e+06	2.63559e+06	2.60589e+06	2.51367e+06	1.93743e+06	1946377	1.98447e+06	1.95609e+06	0.778182	0.00676863
AHA_3772	AHA_3772	A0KPL9	Phosphate transporter	7.48553e-11	196647	227359	181068	201691	158734	161244	150904	156961	0.778222	0.0327033
pdxA	pdxA	A0KGT9	4-hydroxythreonine-4-phosphate dehydrogenase	2.93362e-12	447372	480819	421556	449916	358098	352080	342271	350816	0.779737	0.00506157
AHA_0941	AHA_0941	A0KGT7	Protein ApaG	1.79993e-09	91118	132174	102799	108697	92223.8	80202	81922.7	84782.8	0.779991	0.13457
rpoS	rpoS	A0KGI2	RNA polymerase sigma factor RpoS	2.91378e-09	50214.4	40529.3	52872	47871.9	37261.9	37150	37740.1	37384	0.780917	0.0491571
pyrD	pyrD	A0KKK9	Dihydroorotate dehydrogenase (quinone)	1.4808e-17	1.34326e+06	1.40411e+06	1359105	1.36883e+06	1.07292e+06	1.04777e+06	1.08621e+06	1.06897e+06	0.780936	0.000151353
AHA_0340	AHA_0340	A0KF47	Uncharacterized protein	1.34183e-15	185215	153789	168328	169111	126852	132113	137266	132077	0.781011	0.0179681
AHA_0125	AHA_0125	A0KEJ7	Uncharacterized protein	2.04465e-09	202908	178483	177449	186280	139541	146456	150865	145620	0.78173	0.0104665
AHA_1767	AHA_1767	A0KJ52	Sensory box protein	4.61529e-12	25316.4	24103.4	34058.8	27826.2	21060.9	19207.5	24998.3	21755.6	0.781837	0.16432
htpX	htpX	A0KID0	Protease HtpX	3.42035e-12	98522.6	111358	104588	104823	83356.6	81513.7	81255.9	82042.1	0.782674	0.00376659
AHA_2917	AHA_2917	A0KMC0	Pseudouridine synthase	1.80459e-15	397740	428661	545895	457432	369519	346549	358577	358215	0.7831	0.0952309
AHA_3371	AHA_3371	A0KNK9	Sulfite reductase [NADPH] flavoprotein alpha-component	2.61111e-10	616916	879773	754633	750440	525660	634516	604154	588110	0.783686	0.120649
AHA_2419	AHA_2419	A0KKY3	Uncharacterized protein	1.05136e-10	162400	119106	132197	137901	110599	109207	104450	108085	0.78379	0.0827878
AHA_2429	AHA_2429	A0KKZ3	Thioredoxin 2	2.08902e-13	129737	130046	188221	149334	110322	118748	122128	117066	0.783919	0.177766
AHA_1843	AHA_1843	A0KJC6	Uncharacterized protein	5.31097e-20	204419	249687	244249	232785	180740	187402	179319	182487	0.783928	0.0255308
zapD	zapD	A0KPW1	Cell division protein ZapD	7.00436e-14	795600	838973	773813	802795	648382	623374	617383	629713	0.7844	0.00126422
folK-1	folK-1	A0KP06	2-amino-4-hydroxy-6-hydroxymethyldihydropteridine pyrophosphokinase	1.82103e-10	36435.8	98194.5	86403.2	73677.8	61161.4	54917.6	57363.1	57814	0.784687	0.451083
argG	argG	A0KFV3	Argininosuccinate synthase	1.22245e-18	835161	749810	859573	814848	646759	647366	624727	639617	0.784953	0.00679507
astE	astE	A0KM71	Succinylglutamate desuccinylase	2.8847e-11	205949	202752	221358	210019	169862	162359	162566	164929	0.785305	0.00195878
gspG	gspG	A0KFS9	General secretion pathway protein G	5.46943e-17	265456	297193	238807	267152	218867	201088	209528	209828	0.785424	0.0313841
AHA_2711	AHA_2711	A0KLR8	Uncharacterized protein	0.000409113	22795.3	21707	14303.5	19601.9	15690.6	12575.3	17959.5	15408.5	0.786069	0.246371
AHA_1670	AHA_1670	A0KIV5	Maltose/maltodextrin import ATP-binding protein MalK	1.20579e-15	1.16999e+06	1.24284e+06	1.26489e+06	1.2259e+06	967551	965370	958914	963945	0.786314	0.00080918
AHA_0715	AHA_0715	A0KG72	Uncharacterized protein	2.21224e-07	11978.4	22522.8	23334.7	19278.6	16446.9	14705.4	14327.1	15159.8	0.786354	0.32978
lrp	lrp	A0KJE4	Leucine responsive regulatory protein	7.48672e-18	3.91876e+06	4127588	4184091	4.07681e+06	3157106	3.35187e+06	3.1096e+06	3.20619e+06	0.786446	0.00135845
hrpB	hrpB	A0KP00	ATP-dependent helicase HrpB	4.58513e-15	72258.7	77919.2	75405.9	75194.6	59727.4	59581.8	58149	59152.7	0.786662	0.000724423
dsbA	dsbA	A0KQT8	Thiol:disulfide interchange protein	1.1787e-17	2.37e+06	2233911	2.23393e+06	2.27928e+06	1822075	1.7724e+06	1.78506e+06	1.79318e+06	0.786731	0.000524203
AHA_4075	AHA_4075	A0KQE9	Coenzyme A disulfide reductase	2.97873e-15	382654	393998	377572	384741	319103	307502	281635	302747	0.786884	0.00246886
fruA	fruA	A0KKR8	PTS system, fructose-specific, IIBC component	7.28366e-08	73870.2	65527.5	85851.6	75083.1	34704.8	98969.4	43612.1	59095.5	0.787067	0.487901
lon	lon	A0KJU3	Lon protease	2.33548e-20	1.86489e+06	2.01197e+06	2103228	1.99337e+06	1.58714e+06	1.54199e+06	1.5793e+06	1569476	0.78735	0.00391533
AHA_2364	AHA_2364	A0KKT6	Uncharacterized protein	9.45318e-11	93022.7	90895.3	91363.1	91760.4	69223.2	72912.5	74686.7	72274.1	0.78764	0.000356975
AHA_3758	AHA_3758	A0KPK5	HlyD family secretion protein, putative	6.34749e-11	65049.2	63772.4	58771.1	62530.9	42035.8	51416.9	54361.3	49271.4	0.787952	0.0338127
cobB	cobB	A0KKN9	NAD-dependent protein deacylase	2.71751e-06	30973	31204.7	16243.5	26140.4	22515.9	14554.1	24743.4	20604.5	0.788223	0.396534
AHA_0014	AHA_0014	A0KED2	Sensory kinase in two-component regulatory system wtih KdpE	1.18918e-09	62685.2	69426.3	101158	77756.4	59651.9	59065.8	65187.6	61301.8	0.788382	0.242877
AHA_0395	AHA_0395	A0KFA2	Msha pilin protein mshb	2.01462e-15	378767	437896	425112	413925	326966	330409	321642	326339	0.788401	0.00847538
tig	tig	A0KJU0	Trigger factor	1.10598e-23	44135484	46576220	42638252	4.445e+07	34601328	35569164	34971272	3.50473e+07	0.788465	0.00135155
AHA_3864	AHA_3864	A0KPV2	Pyruvate dehydrogenase complex repressor	9.91601e-12	325167	281810	341918	316298	228088	252567	267748	249468	0.78871	0.0349903
menA	menA	A0KFP0	1,4-dihydroxy-2-naphthoate octaprenyltransferase	3.86414e-19	45963.1	83660.2	45025.6	58216.3	29599.9	52380.6	55828.5	45936.3	0.789063	0.463186
AHA_0229	AHA_0229	A0KEU1	Hemolysin	5.07645e-10	37092.5	43039.8	51899.4	44010.6	21423.4	39906.5	43002.8	34777.6	0.79021	0.312343
AHA_0195	AHA_0195	A0KER3	Glyoxalase	2.46459e-11	350855	397753	434693	394434	326162	320652	288267	311694	0.790231	0.0374354
rimM	rimM	A0KG24	Ribosome maturation factor RimM	2.21477e-15	2.25066e+06	2217250	2.54832e+06	2.33874e+06	1.86611e+06	1821914	1.86088e+06	1.84963e+06	0.790867	0.00997329
AHA_1167	AHA_1167	A0KHF7	Maltose operon periplasmic protein	3.28447e-22	77599.7	63765.4	91079	77481.4	59708.7	63075.3	61160.9	61315	0.791351	0.111604
treR	treR	A0KPR7	Trehalose operon repressor	5.1875e-11	110821	91434.8	82909.2	95055.1	74625.6	78485.9	72630.5	75247.3	0.791618	0.078669
anmK	anmK	A0KMW8	Anhydro-N-acetylmuramic acid kinase	2.06242e-11	121476	120047	124388	121970	97773.3	99366.3	92808.4	96649.3	0.7924	0.000422022
hemD	hemD	A0KFH5	Uroporphyrinogen-III synthase	3.82459e-14	126350	143151	113864	127788	103342	100919	99694.6	101318	0.79286	0.0363947
hldE	hldE	A0KPL4	Bifunctional protein HldE	3.09572e-16	3.34677e+06	3496555	3.52347e+06	3.4556e+06	2746462	2.69218e+06	2.7839e+06	2740847	0.793161	0.000304886
sohB	sohB	A0KMV5	Peptidase, S49 (Protease IV) family	6.07822e-13	46725.1	36077.6	36145	39649.2	29579.6	32514.7	32275	31456.4	0.793368	0.0888312
AHA_1823	AHA_1823	A0KJA7	Uncharacterized protein	2.74839e-12	87957.7	85607.6	98734.3	90766.6	75700.2	78745.9	62040.4	72162.2	0.79503	0.0465595
AHA_0556	AHA_0556	A0KFR3	Acyl-homoserine-lactone synthase	1.95888e-16	1.53026e+06	1.65101e+06	1.43035e+06	1.53721e+06	1.20374e+06	1.21817e+06	1.24492e+06	1.22228e+06	0.795129	0.00833463
AHA_0854	AHA_0854	A0KGK5	Outer membrane porin protein	1.99691e-11	67473.8	81039.1	143460	97324.3	78675.6	76307.1	77174.3	77385.7	0.795132	0.442328
AHA_1696	AHA_1696	A0KIY1	Uncharacterized protein	1.00779e-11	117754	105744	125633	116377	137453	59348.9	80882.4	92561.6	0.795361	0.377181
modA	modA	A0KIN0	Molybdate ABC transporter, periplasmic molybdate-binding protein	1.2182e-14	256204	345076	311053	304111	251594	238839	235325	241919	0.795496	0.0776931
AHA_2999	AHA_2999	A0KMK2	FAD dependent oxidoreductase	1.08373e-11	60809.5	58462.3	69951.4	63074.4	49539.8	52415.3	48605.6	50186.9	0.795678	0.0250081
AHA_0701	AHA_0701	A0KG58	GGDEF family protein	8.1041e-12	34911.2	36377	41473.7	37587.3	30978.6	29415.1	29609.8	30001.2	0.798173	0.0207818
AHA_3960	AHA_3960	A0KQ43	Cation efflux family protein	1.74768e-12	28559.2	30251.1	29015.1	29275.1	20165.8	25453.6	24579.1	23399.5	0.799297	0.0265211
AHA_1619	AHA_1619	A0KIQ4	UPF0597 protein AHA_1619	2.98013e-14	307489	306671	348228	320796	261415	260891	247591	256632	0.799986	0.0113157
prfC	prfC	A0KG87	Peptide chain release factor 3	4.7741e-16	1.65e+06	1.60127e+06	1.57114e+06	1.60747e+06	1272653	1.28388e+06	1.30246e+06	1.28633e+06	0.800221	0.000197634
AHA_2167	AHA_2167	A0KK90	Xanthine dehydrogenase accessory factor, putative subfamily, putative	4.56682e-10	22142.7	16711.2	21884.2	20246.1	16829.8	15996.2	15779.8	16201.9	0.800251	0.0876839
rnhB	rnhB	A0KHH7	Ribonuclease HII	1.53753e-12	460151	400315	425535	428667	352143	321083	356801	343342	0.800954	0.0144748
fliO	fliO	A0KI12	Flagellar protein	0.000504231	31998.7	48614.5	27735.2	36116.1	23405.2	36778.8	26673.9	28952.6	0.801654	0.395569
AHA_2851	AHA_2851	A0KM54	Pseudouridine synthase	1.32717e-13	651096	708746	716107	691983	551529	559831	554036	555132	0.802234	0.00271368
rlmM	rlmM	A0KHE0	Ribosomal RNA large subunit methyltransferase M	4.68079e-15	973681	995249	1.04347e+06	1.00413e+06	770700	755322	892651	806224	0.802904	0.0146682
hemB	hemB	A0KEG3	Delta-aminolevulinic acid dehydratase	9.91581e-15	1.40529e+06	1.29768e+06	1.4113e+06	1.37142e+06	1.12529e+06	1.09003e+06	1.08931e+06	1.10154e+06	0.803213	0.00223988
rplO	rplO	A0KF40	50S ribosomal protein L15	8.31893e-21	1.90397e+06	2402255	3559220	2.62181e+06	2.09362e+06	2.09205e+06	2136184	2.10729e+06	0.803751	0.353373
AHA_0348	AHA_0348	A0KF55	Protease II	2.24349e-18	664240	616925	703437	661534	524114	552001	519217	531778	0.803855	0.00862744
AHA_1844	AHA_1844	A0KJC7	ImpA-related domain protein	2.89894e-11	250447	292877	245752	263025	218998	203661	211923	211527	0.804209	0.0300714
prpB	prpB	A0KKI7	2-methylisocitrate lyase	3.83011e-12	98571.7	117731	123120	113141	86099.2	101963	85059.4	91040.5	0.804666	0.0750456
AHA_2652	AHA_2652	A0KLL0	Morphinone reductase	4.47956e-12	90307.8	72754.3	86179.2	83080.4	59208.5	76282.3	65237.1	66909.3	0.805356	0.0906308
pabB	pabB	A0KKZ9	Para-aminobenzoate synthase, component I	1.5458e-17	340441	305333	333648	326474	254361	270812	263928	263034	0.805681	0.00571572
nadB	nadB	A0KGE5	L-aspartate oxidase	2.48708e-15	885484	888516	1.03636e+06	936786	759373	761390	745684	755482	0.806462	0.0222915
lysS	lysS	A0KNK7	Lysine--tRNA ligase	1.41288e-20	10779621	11435776	11293058	11169485	9064425	8752551	9208471	9.00848e+06	0.806526	0.000847962
AHA_1638	AHA_1638	A0KIS3	Putative acetyltransferase	3.69726e-14	61593.4	70586.7	69888.2	67356.1	55113.3	55397.2	52475.3	54328.6	0.806588	0.0127147
AHA_2739	AHA_2739	A0KLU6	Pilus retraction protein PilT	4.9639e-11	166411	159767	162443	162874	121754	136287	136389	131477	0.80723	0.00387642
AHA_3590	AHA_3590	A0KP59	Aspartate racemase	1.1987e-09	59123.5	46909	53307.1	53113.2	43536.3	42036.6	43065.7	42879.5	0.807324	0.0450755
AHA_2824	AHA_2824	A0KM27	Transcriptional activator	2.4599e-22	494014	533708	495652	507791	404053	406325	420433	410270	0.807951	0.00219856
rne	rne	A0KKG2	Ribonuclease E	9.82507e-19	2.39921e+06	2.31776e+06	2461151	2.39271e+06	1.96485e+06	1.96574e+06	1.86941e+06	1.93334e+06	0.808011	0.000933233
AHA_2920	AHA_2920	A0KMC3	Sua5/YciO/YrdC/YwlC family protein	6.56966e-16	914268	870288	1.01703e+06	933860	726494	768147	769250	754630	0.808076	0.0172178
bamD	bamD	A0KQE8	Outer membrane protein assembly factor BamD	1.71802e-15	137319	118777	164668	140255	98203.2	123365	118643	113404	0.808555	0.156264
phnC	phnC	A0KQT6	Phosphonates import ATP-binding protein PhnC	2.7468e-08	25236.6	25368.7	26487.6	25697.7	18694.4	19834.5	23821.2	20783.3	0.808764	0.037521
AHA_2361	AHA_2361	A0KKT3	Uncharacterized protein	0.000832834	6364.48	9093.96	4936.68	6798.37	9436.05	6943.33	116.706	5498.69	0.808825	0.691084
dacB	dacB	A0KLI2	D-alanyl-D-alanine carboxypeptidase/D-alanyl-D-alanine-endopeptidase	5.95105e-14	419917	409881	448920	426239	343461	351463	339376	344767	0.808858	0.00263866
rplQ	rplQ	A0KF46	50S ribosomal protein L17	2.29895e-16	2.61653e+06	3.16496e+06	4.32398e+06	3.36849e+06	2.79457e+06	2774033	2606840	2.72515e+06	0.809012	0.273117
AHA_2234	AHA_2234	A0KKF7	Iron-sulfur cluster carrier protein	2.42009e-14	848626	807456	918642	858241	714692	686658	682131	694493	0.809205	0.00856036
ubiX	ubiX	A0KP17	Flavin prenyltransferase UbiX	1.32708e-13	648457	174565	131542	318188	224738	293446	254449	257544	0.809409	0.734566
AHA_3924	AHA_3924	A0KQ12	ABC transporter, ATP-binding protein	5.90287e-14	743867	717361	724690	728639	593134	590103	586158	589798	0.809452	6.98407e-05
AHA_2946	AHA_2946	A0KME9	Ubiquinol oxidase subunit 2	3.11687e-15	431486	428516	378345	412782	326205	341254	335203	334220	0.809677	0.0115367
AHA_0516	AHA_0516	A0KFM3	SanA protein	4.75021e-09	20435.4	11887.6	20337.7	17553.6	16812.5	13667.7	12166	14215.4	0.809828	0.34854
arcC-1	arcC-1	A0KK88	Carbamate kinase	7.39837e-08	33855	23303.7	16676.6	24611.8	19475.9	19035.2	21285.7	19932.3	0.809868	0.406489
AHA_4110	AHA_4110	A0KQI3	RNA polymerase sigma-70 factor, ECF subfamily	2.55862e-10	22508.6	22635.9	23032.2	22725.5	23883.7	11202.3	20129.8	18405.3	0.809895	0.315072
rfaF	rfaF	A0KEN7	Lipopolysaccharide heptosyltransferase II	1.50668e-13	254826	249228	267015	257023	215281	214832	194713	208275	0.810336	0.00473208
rpsJ	rpsJ	A0KF20	30S ribosomal protein S10	1.10598e-23	49061760	49422392	50160276	4.95481e+07	38771000	41596856	40109388	4.01591e+07	0.810506	0.000432924
AHA_1997	AHA_1997	A0KJS7	Peptidase, insulinase family	1.68952e-16	3.82116e+06	3906720	3.61173e+06	3779871	2.98162e+06	3.02064e+06	3.18879e+06	3063683	0.810526	0.00270594
xenB	xenB	A0KG92	Xenobiotic reductase B	2.75463e-13	183115	169663	166101	172960	134939	142033	143676	140216	0.810686	0.00494906
AHA_1553	AHA_1553	A0KIJ0	Outer membrane protein, OMP85 family	5.06481e-11	168537	156863	172578	165993	134933	134805	134113	134617	0.81098	0.00265547
rimO	rimO	A0KHZ9	Ribosomal protein S12 methylthiotransferase RimO	2.83486e-16	2.97643e+06	3.24848e+06	3.15417e+06	3.12636e+06	2.48576e+06	2554767	2566238	2.53559e+06	0.811036	0.00211762
AHA_0501	AHA_0501	A0KFK8	Dipeptidase	1.12134e-12	150472	145294	146114	147293	125384	119589	113436	119470	0.811101	0.00186117
AHA_2440	AHA_2440	A0KL04	PrkA serine kinase	5.13401e-15	1.38855e+06	1.1356e+06	1.17453e+06	1.23289e+06	976661	1.03468e+06	988907	1.00008e+06	0.81117	0.0446238
AHA_2689	AHA_2689	A0KLP6	Beta-glucosidase	1.10598e-23	9869609	10374072	9895585	10046422	8864604	8800687	6786004	8.15043e+06	0.811277	0.0540238
AHA_1468	AHA_1468	A0KIA5	Uncharacterized protein	4.68281e-12	89150.4	97785.1	73009	86648.2	68874.1	68405.8	74070.9	70450.2	0.813061	0.0964301
AHA_3354	AHA_3354	A0KNJ2	Glyoxylate reductase	6.25953e-09	140234	155036	151323	148864	126020	111177	125942	121046	0.813132	0.0138284
AHA_0454	AHA_0454	A0KFG2	Putative mono-oxygenase	1.75627e-11	470611	304402	267809	347607	283297	288974	275748	282673	0.813197	0.357642
rpoC	rpoC	A0KQA4	DNA-directed RNA polymerase subunit beta'	4.01598e-20	7.46138e+06	8915790	8.0389e+06	8138688	6690432	6.50523e+06	6.67565e+06	6.62377e+06	0.813862	0.0238387
pyrH	pyrH	A0KHG5	Uridylate kinase	5.79315e-15	3.05199e+06	3.22732e+06	3.11166e+06	3.13032e+06	2.4846e+06	2.50219e+06	2656484	2.54776e+06	0.813897	0.00148325
rplV	rplV	A0KF26	50S ribosomal protein L22	1.43506e-22	2289472	2349140	2.92006e+06	2.51956e+06	1.96333e+06	2.10794e+06	2.0818e+06	2.05103e+06	0.814043	0.0851594
argB	argB	A0KFV1	Acetylglutamate kinase	4.68281e-12	882788	910340	924026	905718	736528	738628	737932	737696	0.814487	0.0001581
bioA	bioA	A0KIC5	Adenosylmethionine-8-amino-7-oxononanoate aminotransferase	1.50781e-08	39390.2	41517.3	51619.9	44175.8	32753.2	38981.6	36236.2	35990.3	0.814707	0.121846
galE-2	galE-2	A0KQH6	UDP-glucose 4-epimerase	2.81236e-05	23497.3	1361.03	25333.7	16730.7	12936.6	17476.2	10480.8	13631.2	0.814742	0.7172
AHA_1924	AHA_1924	A0KJK4	Succinate dehydrogenase hydrophobic membrane anchor subunit	6.30801e-11	214520	261898	176198	217539	184290	167526	179933	177250	0.814796	0.18635
AHA_0852	AHA_0852	A0KGK3	Transcriptional regulator, LysR family	4.24555e-10	306331	52578.8	132582	163831	160660	66155.5	173663	133493	0.814821	0.730793
hslV	hslV	A0KQI7	ATP-dependent protease subunit HslV	7.00436e-14	1.02139e+06	910854	1.03682e+06	989688	781594	831147	809700	807480	0.815893	0.012453
AHA_0968	AHA_0968	A0KGW4	HutZ protein	1.20762e-16	109040	74353	79370.6	87587.9	69178	77428.5	67799.5	71468.7	0.815965	0.224623
AHA_3199	AHA_3199	A0KN39	Zn-dependent hydrolase	5.52075e-09	295303	215467	291304	267358	280745	287098	86847.6	218230	0.816246	0.525173
lptA	lptA	A0KQ13	Lipopolysaccharide export system protein LptA	3.49963e-10	609993	552102	582158	581418	497601	474140	452312	474684	0.816426	0.00733804
AHA_3489	AHA_3489	A0KNW2	Acyl-CoA thioesterase I	2.76443e-10	129258	99933.6	108025	112405	87861.8	100203	87415.5	91826.7	0.816924	0.101068
AHA_1499	AHA_1499	A0KID6	Uncharacterized protein	2.99116e-11	377643	388169	400250	388687	335494	296789	320703	317662	0.817269	0.0055049
hgpB	hgpB	A0KGW8	Putative outer-membrane heme receptor	2.57506e-10	116.706	73410.4	43262.8	38929.9	70904.6	24458.9	116.706	31826.8	0.817539	0.822871
AHA_0967	AHA_0967	A0KGW3	HuvX protein	1.42766e-09	231895	213025	197680	214200	175504	168616	181339	175153	0.817709	0.0208509
AHA_1114	AHA_1114	A0KHA5	Outer membrane protein	2.21138e-21	2.27851e+06	2.24376e+06	2381332	2.3012e+06	1.85791e+06	1.89165e+06	1.90028e+06	1.88328e+06	0.81839	0.000643368
lolB	lolB	A0KN00	Outer-membrane lipoprotein LolB	1.15597e-16	50063.1	46428.3	51974.9	49488.8	37542.6	43461.1	40629.9	40544.5	0.819267	0.0192558
AHA_1861	AHA_1861	A0KJE1	Putative surface antigen	5.59759e-14	203715	197993	220798	207502	172453	171005	166576	170011	0.819323	0.00608972
xth	xth	A0KMG1	Exodeoxyribonuclease III	2.21477e-15	1.87722e+06	1.95815e+06	2030935	1.95543e+06	1.56184e+06	1.62227e+06	1.6228e+06	1.6023e+06	0.819411	0.00193342
AHA_3773	AHA_3773	A0KPM0	Cys-tRNA(Pro)/Cys-tRNA(Cys) deacylase	3.33816e-12	143358	167722	139932	150337	122678	118495	128400	123191	0.819434	0.0420434
ftsL	ftsL	A0KPX9	Cell division protein FtsL	1.40386e-10	51315.3	51976.4	42379.3	48557	34931.8	40060	44449.6	39813.8	0.81994	0.102289
AHA_4285	AHA_4285	A0KR01	L-cystine ABC transporter, ATP-binding protein	1.09621e-12	69295	71578.9	71102.8	70658.9	57396	57820.1	58667.8	57961.3	0.820297	8.75275e-05
AHA_3390	AHA_3390	A0KNM8	Phenylalanine and histidine ammonia-lyase	2.09704e-10	189150	237538	221480	216056	174513	172660	184785	177319	0.820709	0.0580924
rpmB	rpmB	A0KEM9	50S ribosomal protein L28	1.07849e-16	376949	385931	579958	447613	353397	338547	411308	367751	0.821583	0.316645
AHA_3418	AHA_3418	A0KNQ6	Universal stress protein	1.22501e-17	4546908	4.66823e+06	4821170	4.67877e+06	3.76642e+06	3791697	3.97413e+06	3.84408e+06	0.821601	0.00125338
frr	frr	A0KHG6	Ribosome-recycling factor	1.96321e-16	3471088	4245933	4.18675e+06	3.96792e+06	3.28036e+06	3242295	3.26356e+06	3.26207e+06	0.822111	0.0472528
AHA_0140	AHA_0140	A0KEL2	Acetoacetyl-CoA synthase	1.29521e-11	711293	883104	972481	855626	559740	789540	760983	703421	0.822113	0.222105
AHA_3276	AHA_3276	A0KNB6	TldD protein	1.79822e-13	330543	347804	355317	344555	285650	290143	274075	283289	0.82219	0.00219693
AHA_4059	AHA_4059	A0KQD3	Transcriptional regulatory protein ZraR	8.56058e-15	424974	399433	440767	421724	345579	350262	345147	346996	0.822802	0.00354819
ubiG	ubiG	A0KKQ3	Ubiquinone biosynthesis O-methyltransferase	2.87983e-16	728958	809023	725022	754334	635378	619488	607424	620763	0.822929	0.00944689
AHA_3029	AHA_3029	A0KMN0	ABC transporter, CydDC cysteine exporter (CydDC-E) family, permease/ATP-binding protein CydD	3.74545e-12	24150.1	20031.6	20778.8	21653.5	19631	16615.7	17228.1	17824.9	0.823189	0.070805
AHA_2384	AHA_2384	A0KKV6	Peptidase, M20D family	1.257e-15	798514	765296	788492	784100	617220	659800	659371	645464	0.82319	0.00128973
hflK	hflK	A0KGS3	Protein HflK	5.36038e-17	1.09614e+06	1143849	1.05717e+06	1.09905e+06	919531	907086	888808	905142	0.823564	0.0018833
AHA_2293	AHA_2293	A0KKL5	GAF domain protein	3.35506e-12	437848	414923	438295	430355	372549	357417	333577	354514	0.823772	0.00523204
rlpB	rlpB	A0KN88	LPS-assembly lipoprotein LptE	2.6621e-14	59612.6	37615.7	69663	55630.4	43465.3	46241	47824.3	45843.5	0.824073	0.363313
mutH	mutH	A0KG28	DNA mismatch repair protein MutH	1.76568e-08	90007.1	96930.8	97480.2	94806	80229.3	76435.6	77746.2	78137	0.824177	0.00326121
aceB	aceB	A0KM19	Malate synthase A	3.16204e-13	139076	128913	139581	135856	108348	112909	114812	112023	0.82457	0.00387154
AHA_1976	AHA_1976	A0KJQ6	Electron transfer flavoprotein beta-subunit	2.1523e-13	258817	233816	268054	253562	216522	209765	200962	209083	0.824582	0.0163987
ribE-1	ribE-1	A0KK39	Riboflavin synthase, alpha subunit	1.14622e-12	719343	744341	734538	732740	602885	603678	606889	604484	0.824963	6.41572e-05
hslU	hslU	A0KQI8	ATP-dependent protease ATPase subunit HslU	1.08179e-20	4378217	3.83052e+06	4.22618e+06	4144973	3.41573e+06	3.43936e+06	3.40379e+06	3.41963e+06	0.825006	0.0113826
AHA_1418	AHA_1418	A0KI56	Fructose specific permease	3.55466e-05	9750.54	8454.68	8270.76	8825.33	5413.87	9620.77	6815.3	7283.31	0.825274	0.30809
ruvC	ruvC	A0KHU1	Crossover junction endodeoxyribonuclease RuvC	2.13402e-10	109655	98018.8	117556	108410	85265.3	92530.1	90829	89541.5	0.825952	0.0361635
AHA_2078	AHA_2078	A0KK07	Isovaleryl-CoA dehydrogenase 2	4.0563e-12	106871	98156.7	147021	117350	93361.2	99430.2	98076.6	96956	0.826214	0.24974
mmsA-1	mmsA-1	A0KEV8	Methylmalonate-semialdehyde dehydrogenase	4.18495e-10	163307	151978	174380	163222	135460	137712	131399	134857	0.826221	0.0135054
manA	manA	A0KI72	Mannose-6-phosphate isomerase	7.48672e-18	830010	1.04258e+06	848514	907035	804315	703338	740623	749425	0.826237	0.100547
AHA_4117	AHA_4117	A0KQJ0	Regulatory protein, LysR:LysR, substrate-binding	1.19926e-09	519693	389760	529813	479755	447002	375722	366660	396462	0.826383	0.182829
AHA_1835	AHA_1835	A0KJB8	Uncharacterized protein	1.62311e-11	141476	172327	161663	158489	133172	134627	125236	131012	0.826633	0.0445335
deoA	deoA	A0KPE3	Thymidine phosphorylase	5.98496e-16	1.82375e+06	1.8087e+06	1.8481e+06	1.82685e+06	1.49008e+06	1.53354e+06	1.5125e+06	1.51204e+06	0.827676	5.01091e-05
nqrB	nqrB	A0KHC7	Na(+)-translocating NADH-quinone reductase subunit B	7.24926e-11	439767	522940	443961	468889	437847	388023	338931	388267	0.828057	0.109734
AHA_3721	AHA_3721	A0KPG8	Transcriptional regulator, MarR family	2.18361e-14	220776	254596	248503	241292	191322	207473	200890	199895	0.828437	0.0222286
AHA_0999	AHA_0999	A0KGZ5	Uncharacterized protein	7.20376e-11	53008.5	113087	109759	91951.4	85753.6	88737.6	54129.6	76207	0.828774	0.521237
pepD	pepD	A0KNR4	Aminoacyl-histidine dipeptidase	1.75008e-17	2.04222e+06	1.99947e+06	1.91818e+06	1.98662e+06	1.68839e+06	1.58574e+06	1.66569e+06	1.64661e+06	0.828847	0.0020772
AHA_3653	AHA_3653	A0KPA8	Transporter	6.77019e-14	1.04001e+06	1.11008e+06	1.00606e+06	1.05205e+06	906266	832920	878370	872518	0.829351	0.00860363
AHA_4024	AHA_4024	A0KQA1	Intracellular sulfur oxidation protein DsrE	5.65646e-10	80900.1	72999.1	86062	79987	60757.2	76413.7	61847.5	66339.5	0.829378	0.0968275
rpsH	rpsH	A0KF35	30S ribosomal protein S8	3.29171e-20	6759358	7437145	9591530	7.92934e+06	6807736	6.64186e+06	6.29257e+06	6.58072e+06	0.82992	0.194891
rpsE	rpsE	A0KF38	30S ribosomal protein S5	3.81692e-17	7.65928e+06	7.74605e+06	9992508	8.46595e+06	6.51947e+06	7611349	6.95208e+06	7.02763e+06	0.830106	0.157003
AHA_3658	AHA_3658	A0KPB3	Periplasmic murein peptide-binding protein	1.09553e-12	363004	385726	351246	366659	298806	300450	314223	304493	0.830454	0.00521953
gshB	gshB	A0KMX7	Glutathione synthetase	3.63641e-15	1.17864e+06	1.19825e+06	1.31507e+06	1.23065e+06	1.02961e+06	1.01173e+06	1.0252e+06	1.02218e+06	0.830602	0.00829951
sdaA-1	sdaA-1	A0KK60	L-serine ammonia-lyase	3.48591e-21	4.47208e+06	4.24476e+06	4.58908e+06	4.43531e+06	3.70472e+06	3.6072e+06	3.74415e+06	3.68536e+06	0.830913	0.00233602
fabG	fabG	A0KKH4	3-oxoacyl-(Acyl-carrier-protein) reductase	1.10598e-23	8527352	9045616	9806805	9126591	7740254	7.31763e+06	7.69268e+06	7.58352e+06	0.830926	0.0174258
AHA_2173	AHA_2173	A0KK96	Possible hypoxanthine oxidase XdhD	9.02494e-18	172560	299861	306078	259500	197808	201337	247799	215648	0.831015	0.39807
metK	metK	A0KMX3	S-adenosylmethionine synthase	1.30589e-20	8798936	10860392	8867395	9.50891e+06	8172742	7993991	7.55612e+06	7.90762e+06	0.831601	0.084206
metF	metF	A0KQ32	Methylenetetrahydrofolate reductase	9.12604e-11	133017	141158	138809	137662	113061	116592	113786	114480	0.831601	0.000938281
AHA_4249	AHA_4249	A0KQW5	Biopolymer transport exbD2 protein	1.26223e-05	25629.8	21280.3	23223.1	23377.7	17564.5	17089.8	23669.7	19441.3	0.831617	0.185372
AHA_0165	AHA_0165	A0KEN3	Uncharacterized protein	1.17326e-15	35059.4	40254.5	38448.1	37920.7	40942.1	20647.2	33024	31537.8	0.831678	0.354361
AHA_2282	AHA_2282	A0KKK4	Uncharacterized protein	5.61861e-17	2.29359e+06	2247125	2.30874e+06	2.28315e+06	1909724	1893969	1.89432e+06	1.89934e+06	0.831893	3.73425e-05
AHA_1732	AHA_1732	A0KJ17	Alkyl hydroperoxide reductase C	1.65057e-17	20329020	21417484	18992546	20246350	17073102	17060980	16409274	1.68478e+07	0.832139	0.00983943
rhlE	rhlE	A0KKS5	ATP-dependent RNA helicase RhlE	3.16664e-14	457162	529431	613335	533309	433104	431278	467239	443873	0.832301	0.127481
AHA_0590	AHA_0590	A0KFU7	Bifunctional aspartokinase/homoserine dehydrogenase	1.30106e-12	244866	252692	268405	255321	216638	213877	207043	212519	0.83236	0.00462832
hmp	hmp	A0KG18	Flavohemoprotein	3.09022e-12	579189	605699	600476	595121	499570	489081	497674	495442	0.832505	0.000335106
AHA_3554	AHA_3554	A0KP23	Uncharacterized protein	5.92557e-15	1.06436e+06	1.42621e+06	1.28669e+06	1.25909e+06	1.06882e+06	1.03759e+06	1.04049e+06	1.04897e+06	0.833115	0.118067
AHA_0624	AHA_0624	A0KFY1	Aromatic-amino-acid aminotransferase	6.76498e-18	1.41938e+06	1.64641e+06	1.75493e+06	1.60691e+06	1.2982e+06	1.36189e+06	1.35623e+06	1.33877e+06	0.833136	0.0565896
AHA_1892	AHA_1892	A0KJH2	Uncharacterized protein	8.06412e-13	328376	230525	213690	257530	212567	209898	221293	214586	0.833246	0.297899
rpoD	rpoD	A0KGI7	RNA polymerase sigma factor RpoD	8.31777e-17	2.39201e+06	2.351e+06	2571822	2.43828e+06	1.99268e+06	2.04856e+06	2.05672e+06	2.03265e+06	0.833642	0.00458089
cysI	cysI	A0KNL0	Sulfite reductase [NADPH] hemoprotein beta-component	2.13241e-10	189481	139971	166764	165405	128224	142372	143156	137917	0.833815	0.142989
recX	recX	A0KPG2	Regulatory protein RecX	2.51729e-07	44662.1	43104.5	42060.9	43275.8	37485.9	37924.8	32844.5	36085	0.833838	0.0159706
gloB	gloB	A0KIK2	Hydroxyacylglutathione hydrolase	1.77637e-10	474497	505760	511494	497251	404529	407445	432614	414862	0.834313	0.00479381
AHA_0244	AHA_0244	A0KEV6	DNA-binding protein	7.2973e-12	344778	304950	310982	320237	264210	257930	279592	267244	0.83452	0.0191891
AHA_2125	AHA_2125	A0KK48	Uncharacterized protein	9.36628e-13	661595	713689	733403	702895	598976	578539	583028	586848	0.8349	0.00649826
ecfE	ecfE	A0KHH0	Zinc metalloprotease	3.56654e-13	19314.1	24992.9	23214	22507	14013.7	20865.5	21509	18796.1	0.83512	0.273569
AHA_1754	AHA_1754	A0KJ39	Peptidase B	3.478e-19	545611	544057	537435	542368	457018	451162	450953	453044	0.835308	9.79305e-06
AHA_2776	AHA_2776	A0KLY0	UPF0434 protein AHA_2776	9.15099e-16	754616	897158	945716	865830	712895	713455	743363	723238	0.835312	0.0705161
AHA_1840	AHA_1840	A0KJC3	Uncharacterized protein	4.7864e-14	87381.9	86769.7	90820.2	88323.9	68481.3	69139.8	83857	73826	0.835855	0.0487353
AHA_2931	AHA_2931	A0KMD4	Uncharacterized protein	1.62149e-14	862307	865924	912429	880220	724539	762229	721722	736163	0.83634	0.00226474
AHA_3260	AHA_3260	A0KNA0	UPF0250 protein AHA_3260	1.58274e-14	1.17396e+06	1.32153e+06	1.39409e+06	1.29653e+06	1.02062e+06	1.14004e+06	1.09258e+06	1.08441e+06	0.836399	0.0447137
AHA_0286	AHA_0286	A0KEZ8	Low-affinity gluconate transporter	1.26265e-08	141913	155649	132323	143295	178999	92937.7	87830.1	119922	0.836891	0.484062
AHA_0303	AHA_0303	A0KF15	S1 RNA binding domain protein	3.9283e-20	996661	951797	1.01996e+06	989473	834806	829962	820944	828570	0.837386	0.00140001
AHA_2437	AHA_2437	A0KL01	Serine transporter family protein	4.06536e-15	308648	321303	256201	295384	238458	265683	238264	247469	0.837787	0.094033
kdpB	kdpB	A0KED4	Potassium-transporting ATPase ATP-binding subunit	0.000266011	93265.4	291976	501769	295670	201884	211519	330075	247826	0.838184	0.721235
AHA_1792	AHA_1792	A0KJ76	Oxidoreductase, aldo/keto reductase family	1.05879e-17	591482	568658	572544	577562	475486	485600	491235	484107	0.838191	0.000375177
AHA_0467	AHA_0467	A0KFH4	Putative uroporphyrin-III C-methyltransferase	5.94235e-17	743485	745534	728926	739315	611979	620849	626688	619839	0.838395	5.99908e-05
murC	murC	A0KPX1	UDP-N-acetylmuramate--L-alanine ligase	1.09808e-13	1.20406e+06	998583	1053722	1.08546e+06	918304	913064	902246	911205	0.839467	0.0473701
AHA_0772	AHA_0772	A0KGC4	Acetyltransferase, GNAT family	9.71783e-14	57406.7	52103.8	67620.7	59043.7	47742	50320.1	50636.8	49566.3	0.839484	0.110892
AHA_3187	AHA_3187	A0KN27	DamX-related protein	6.58803e-15	142778	147560	143685	144674	116598	123391	124424	121471	0.839617	0.00125353
ppiB	ppiB	A0KLW4	Peptidyl-prolyl cis-trans isomerase	1.10598e-23	3.34953e+06	3.15721e+06	3.16879e+06	3.22518e+06	2.68332e+06	2.71751e+06	2725312	2.70871e+06	0.839865	0.00124966
AHA_2695	AHA_2695	A0KLQ2	Putative exported protein	1.35436e-15	587611	547762	583991	573121	478667	469585	496175	481476	0.840094	0.00356641
codA	codA	A0KEF4	Cytosine deaminase	2.46613e-12	100024	91472.1	99105.5	96867.3	80560.6	85006.2	78774.8	81447.2	0.840812	0.00933193
prfB	prfB	A0KNK6	Peptide chain release factor 2	1.33558e-18	3.42985e+06	3.70582e+06	3.3077e+06	3.48112e+06	2894172	2.91106e+06	2975735	2.92699e+06	0.840818	0.00999692
AHA_2385	AHA_2385	A0KKV7	HAD-superfamily (Subfamily IA) hydrolase	6.17342e-11	202339	211801	228390	214177	171984	180337	187934	180085	0.840823	0.0185974
recN	recN	A0KMI9	DNA repair protein RecN	2.00126e-11	186193	146874	160043	164370	139812	137887	137152	138284	0.841295	0.08742
AHA_3201	AHA_3201	A0KN41	Uncharacterized protein	3.24705e-08	196477	217222	219393	211031	188356	161662	182662	177560	0.841393	0.0374651
AHA_0113	AHA_0113	A0KEI5	Leu/Ile/Val-binding protein	7.6574e-12	230831	226027	263756	240205	196491	199217	211651	202453	0.842836	0.0414421
AHA_4175	AHA_4175	A0KQP7	Oxidoreductase, short chain dehydrogenase/reductase family	5.59601e-13	420428	407783	405027	411079	326209	365495	348173	346626	0.843209	0.00637016
fliF	fliF	A0KI03	Flagellar M-ring protein	3.25115e-09	27200.1	26297.7	28285.8	27261.2	23478.9	27516.1	18029.8	23008.3	0.843995	0.20445
aspS	aspS	A0KIF8	Aspartate--tRNA ligase	5.39452e-22	4.84413e+06	5211318	4.83789e+06	4964446	4239057	4.14234e+06	4191876	4.19109e+06	0.844221	0.00363161
mmsB	mmsB	A0KK12	3-hydroxyisobutyrate dehydrogenase	2.19834e-08	38045	39053.2	46986.1	41361.5	35275.6	33168.5	36328.6	34924.2	0.844367	0.0965651
deoC	deoC	A0KPE4	Deoxyribose-phosphate aldolase	3.50992e-20	1.92473e+06	1.85844e+06	1.78143e+06	1.85486e+06	1.56311e+06	1.57997e+06	1.55566e+06	1.56625e+06	0.844399	0.0023543
AHA_1495	AHA_1495	A0KID2	Flavodoxin reductase family 1 protein	3.11252e-14	429857	420918	414889	421888	361307	345095	362715	356372	0.844708	0.000779905
trpB	trpB	A0KMD0	Tryptophan synthase beta chain	3.44061e-14	528733	490621	508433	509263	435590	427298	428386	430425	0.845192	0.0022292
rpsQ	rpsQ	A0KF30	30S ribosomal protein S17	8.0876e-17	7.25755e+06	7696495	8971788	7.97528e+06	6.79842e+06	6704604	6719006	6.74068e+06	0.845196	0.0745536
malI-2	malI-2	A0KKR6	Maltose regulon regulatory protein MalI	5.24376e-12	33958.5	35522.7	52576.9	40686	35562.5	32019.5	35636.1	34406	0.845647	0.360068
AHA_0253	AHA_0253	A0KEW5	DNA recombination protein RmuC	4.86523e-11	59012.4	63775.3	55262.3	59350	50959.3	46760	52872.7	50197.4	0.845785	0.0400623
AHA_1474	AHA_1474	A0KIB1	Hyaluronidase, putative	1.69997e-13	124806	130599	132086	129164	108141	105439	114228	109269	0.845974	0.00434195
bioC	bioC	A0KIC8	Malonyl-[acyl-carrier protein] O-methyltransferase	3.54826e-06	36647.5	40311.4	32942.4	36633.8	33852.9	26584.9	32573.2	31003.7	0.846314	0.142463
AHA_0705	AHA_0705	A0KG62	Acetyltransferase, GNAT family	4.13163e-11	111768	113705	139717	121730	103378	98847.6	106943	103056	0.846598	0.115368
AHA_2628	AHA_2628	A0KLI6	Arginine/ornithine antiporter	6.63e-07	6607.04	17140.3	21376.9	15041.4	16675.7	116.706	21411.1	12734.5	0.846631	0.782327
AHA_1404	AHA_1404	A0KI42	Glutaredoxin	9.58919e-15	1.36215e+06	1.63446e+06	1.48075e+06	1.49245e+06	1.25566e+06	1.28182e+06	1.25564e+06	1.26437e+06	0.847176	0.0451978
AHA_3449	AHA_3449	A0KNT2	Opacity-associated protein A	4.88629e-13	122654	131549	129127	127777	108042	107515	109292	108283	0.847441	0.00197028
AHA_0632	AHA_0632	A0KFY9	ATP-dependent RNA helicase, dead box family	7.53876e-16	327498	363168	351996	347554	292114	297595	294394	294701	0.847929	0.00769984
flgA	flgA	A0KM48	Flagella basal body P-ring formation protein FlgA	1.40833e-09	42315.4	49076	51019.5	47470.3	40021.7	41509.1	39231.6	40254.1	0.847986	0.056862
AHA_3186	AHA_3186	A0KN26	Site-specific DNA-methyltransferase (adenine-specific)	9.02911e-14	164634	163378	188946	172320	154890	137237	146384	146170	0.848252	0.0552445
AHA_3603	AHA_3603	A0KP72	Phosphatase YbhA	4.99209e-13	312811	313284	288611	304902	269413	247503	259019	258645	0.84829	0.0109538
AHA_4007	AHA_4007	A0KQ90	Dihydroxyacetone kinase, L subunit	1.88866e-14	45981.2	36246.4	46001.3	42742.9	36803.8	36525.8	35458.9	36262.8	0.848393	0.118906
lpxB	lpxB	A0KHH6	Lipid-A-disaccharide synthase	5.60449e-15	221810	194523	196208	204180	176584	172147	170983	173238	0.848457	0.0262646
flgB	flgB	A0KM45	Flagellar basal body rod protein FlgB	3.1259e-08	40900.9	48880.1	40066.9	43282.6	34697.4	40030.6	35456.4	36728.1	0.848566	0.115192
priA	priA	A0KQS0	Primosomal protein N'	6.24958e-12	233683	272023	280686	262131	235265	215190	217004	222486	0.848761	0.0661315
dnaE	dnaE	A0KHH8	DNA polymerase III subunit alpha	3.27603e-15	292888	277936	280334	283719	235553	243093	243812	240819	0.848795	0.00129912
holA	holA	A0KN90	DNA polymerase III, delta subunit	5.36316e-13	76680.5	75679.7	71171.2	74510.5	61900.7	63089	64815.3	63268.3	0.84912	0.00403849
nhaR	nhaR	A0KG34	Transcriptional activator protein NhaR	2.35157e-10	91284.6	73242.1	96385.6	86970.8	69098.6	86088.3	66435.2	73874.1	0.849413	0.233354
fhs	fhs	A0KIN9	Formate--tetrahydrofolate ligase	8.53693e-17	396604	453103	424973	424894	355250	371019	356873	361047	0.849736	0.0200835
murD	murD	A0KPX4	UDP-N-acetylmuramoylalanine--D-glutamate ligase	2.21235e-12	533488	531471	551774	538911	460742	464495	448659	457965	0.849799	0.000545626
AHA_1891	AHA_1891	A0KJH1	ATP-NAD kinase	1.33401e-11	123869	122907	125046	123941	108369	101928	105775	105357	0.850061	0.000705266
rplS	rplS	A0KG26	50S ribosomal protein L19	2.19598e-22	1.7056e+06	2.04524e+06	2284097	2.01165e+06	1.69884e+06	1.7369e+06	1.69463e+06	1.71012e+06	0.85011	0.147816
AHA_2436	AHA_2436	A0KL00	MutT/nudix family protein	2.85234e-11	153724	167167	156743	159211	127524	140847	137677	135349	0.850124	0.0140193
AHA_3031	AHA_3031	A0KMN2	Exopolysaccharide synthesis regulator RcsF	9.54804e-11	30118.5	26562.2	34904.9	30528.6	27757.7	26084.7	24048.3	25963.6	0.850468	0.159363
AHA_2402	AHA_2402	A0KKW6	DTW protein	4.01905e-09	53254.4	60373.4	52577.9	55401.9	48166.5	45632.7	47611.9	47137	0.85082	0.033941
kdsD	kdsD	A0KQ16	Arabinose 5-phosphate isomerase	2.65718e-18	1.55405e+06	1.49878e+06	1.59672e+06	1.54985e+06	1.25275e+06	1.32391e+06	1.37933e+06	1.31866e+06	0.850833	0.00753886
cutC	cutC	A0KHW9	Choline trimethylamine-lyase	2.07972e-07	27409.4	33422.8	29748.6	30193.6	27245.5	17401	32423.6	25690	0.850842	0.395913
AHA_3819	AHA_3819	A0KPR1	Uncharacterized protein	1.14302e-12	230331	203111	214496	215979	184152	176140	191483	183925	0.851586	0.0239798
phoB	phoB	A0KHP3	Phosphate regulon transcriptional regulatory protein PhoB	2.28078e-09	92492.8	94116	93233.1	93280.6	82249.3	81134.1	74937.5	79440.3	0.851627	0.00397876
argD	argD	A0KN20	Acetylornithine aminotransferase	1.19682e-16	2324683	2.23956e+06	2.50649e+06	2.35691e+06	1.99263e+06	1.98052e+06	2.05483e+06	2.00933e+06	0.852526	0.0132861
AHA_4081	AHA_4081	A0KQF5	Alcohol dehydrogenase, iron-containing	7.43734e-18	2.24525e+06	1859104	1.66481e+06	1.92306e+06	1.64647e+06	1.62603e+06	1.64772e+06	1.64007e+06	0.852847	0.172751
AHA_2995	AHA_2995	A0KMJ8	Acetyltransferase, GNAT family	0.000297998	43247	41347.3	35337.7	39977.3	32721.7	34454	35150.2	34108.6	0.853199	0.0779822
tgt	tgt	A0KJ20	Queuine tRNA-ribosyltransferase	1.30351e-16	1.82996e+06	1.8205e+06	1.69588e+06	1.78211e+06	1.52488e+06	1.50496e+06	1.53566e+06	1.52183e+06	0.85395	0.00413378
fadJ	fadJ	A0KK77	Fatty acid oxidation complex subunit alpha	4.76249e-16	388276	262925	344177	331793	284130	276819	289219	283389	0.854116	0.259692
AHA_1506	AHA_1506	A0KIE3	NAD-dependent methanol dehydrogenase	3.44381e-15	2164748	1.89292e+06	4226666	2.76145e+06	2958723	2297629	1.82355e+06	2.35997e+06	0.854613	0.644942
AHA_0638	AHA_0638	A0KFZ5	Uncharacterized protein	2.45467e-17	2.24851e+06	2.3614e+06	2.32805e+06	2.31266e+06	2.00639e+06	1.97614e+06	1.94843e+06	1.97699e+06	0.854855	0.000855916
mutL	mutL	A0KGR9	DNA mismatch repair protein MutL	3.94327e-15	154461	158908	150998	154789	130885	137956	128160	132334	0.854929	0.00375911
AHA_0776	AHA_0776	A0KGC8	Bifunctional protein PutA	6.53274e-15	771053	743886	720333	745091	631222	647175	633218	637205	0.855204	0.00223348
apaH	apaH	A0KGT6	Bis(5'-nucleosyl)-tetraphosphatase, symmetrical	8.80096e-12	332660	371520	371021	358400	302387	310880	306289	306519	0.855241	0.0166837
AHA_0385	AHA_0385	A0KF92	Hypothetical msha biogenesis protein mshi	1.22861e-10	170519	150911	147159	156196	131199	135980	133621	133600	0.855334	0.0374835
iscR	iscR	A0KJ31	HTH-type transcriptional regulator IscR	3.83537e-18	608182	735501	584113	642599	572563	536902	539617	549694	0.855423	0.127029
AHA_0768	AHA_0768	A0KGC0	AsmA protein	3.29767e-15	60630.9	48418.7	61637.2	56895.6	50096.5	48086.6	47850.1	48677.8	0.855563	0.129089
mmsA-2	mmsA-2	A0KK08	Methylmalonate-semialdehyde dehydrogenase	2.67455e-11	109883	133981	144925	129596	102596	113233	116914	110914	0.855845	0.170801
AHA_0602	AHA_0602	A0KFV9	Maltose O-acetyltransferase	1.92187e-11	188720	119835	139179	149245	123492	132702	127086	127760	0.856043	0.357659
polA	polA	A0KER4	DNA polymerase I	2.20443e-16	2.36035e+06	2.46734e+06	2.46111e+06	2.4296e+06	1.98604e+06	2.13193e+06	2122098	2.08002e+06	0.856117	0.00393193
proQ	proQ	A0KKL4	RNA chaperone ProQ	1.10598e-23	1.69966e+06	2.08567e+06	2.21122e+06	1.99885e+06	1.74296e+06	1.65233e+06	1739319	1.71154e+06	0.85626	0.140738
fumC	fumC	A0KND4	Fumarate hydratase class II	4.03753e-12	197061	206975	214046	206027	181543	167366	181085	176665	0.857481	0.0123091
AHA_3652	AHA_3652	A0KPA7	Uncharacterized protein	4.56063e-16	826850	790222	842061	819711	708148	704022	696634	702935	0.85754	0.00176534
AHA_2172	AHA_2172	A0KK95	FAD binding domain in molybdopterin dehydrogenase protein	4.9993e-07	92196.8	68378	80698.6	80424.5	68154.1	67281.7	71486.9	68974.2	0.857627	0.177019
AHA_1918	AHA_1918	A0KJJ8	Uncharacterized protein	1.6608e-07	16208.1	23942.4	20673.2	20274.6	14918.7	20728.8	16517.9	17388.5	0.857648	0.365959
zapB	zapB	A0KER2	Cell division protein ZapB	1.10598e-23	2.58219e+06	2.44327e+06	2.6118e+06	2.54575e+06	2.10923e+06	2.3032e+06	2.13825e+06	2.18356e+06	0.857727	0.0104482
AHA_0739	AHA_0739	A0KG96	Putative amidase	2.43232e-16	1.83063e+06	1.52348e+06	1.97325e+06	1.77579e+06	1545511	1.45629e+06	1.56811e+06	1.5233e+06	0.857818	0.139168
AHA_2763	AHA_2763	A0KLX0	Cytochrome c553	1.16916e-10	211357	197501	241682	216847	190675	190269	177138	186027	0.857875	0.0890085
AHA_1318	AHA_1318	A0KHV8	LysM domain protein	2.83486e-16	398159	402605	395295	398686	340048	361122	325065	342078	0.858014	0.00606993
AHA_1768	AHA_1768	A0KJ53	Response regulator/sensory box/hdig domain protein	5.07576e-09	441793	284162	280987	335648	236696	368423	259026	288048	0.858187	0.516003
AHA_3035	AHA_3035	A0KMN6	3-oxoacyl-[acyl-carrier-protein] synthase III	1.37692e-12	176853	188312	185778	183648	157776	159935	155102	157604	0.858189	0.00224851
aceF	aceF	A0KPV0	Acetyltransferase component of pyruvate dehydrogenase complex	1.10598e-23	11173386	8826992	10097898	1.00328e+07	8528547	8627348	8679156	8.61168e+06	0.858357	0.104694
AHA_3875	AHA_3875	A0KPW3	Mutator MutT protein	6.84889e-19	341489	251434	325798	306240	257574	276350	255051	262992	0.858776	0.204722
mltG	mltG	A0KKH8	Endolytic murein transglycosylase	1.36375e-12	155871	149155	148987	151337	127602	130717	131580	129967	0.858786	0.00114069
AHA_0906	AHA_0906	A0KGQ3	dGTPase	6.50746e-12	61417.2	76459.8	74365.9	70747.6	59122.1	63449.2	59714.6	60761.9	0.858855	0.110963
AHA_3417	AHA_3417	A0KNQ5	Uncharacterized protein	0.000187392	3265.24	2880.5	14077.4	6741.03	4086.16	5972.64	7334.64	5797.81	0.860078	0.815659
AHA_3279	AHA_3279	A0KNB9	LysM domain protein	5.81938e-14	943133	1.01439e+06	974860	977459	862968	837543	822614	841042	0.860437	0.00454523
AHA_1842	AHA_1842	A0KJC5	Sigma-54 dependent transcriptional regulator	7.90812e-14	185790	188700	180651	185047	159788	165693	152279	159253	0.86061	0.0047332
AHA_0900	AHA_0900	A0KGP7	Transcriptional regulator, LysR family	0.000120013	7076.78	8051.07	8963.24	8030.36	4519.8	7468.74	8747.57	6912.04	0.860738	0.458678
AHA_2357	AHA_2357	A0KKS9	UPF0115 protein AHA_2357	6.7875e-10	101441	104759	52769.2	86322.8	80190.9	72218.8	70570.2	74326.6	0.861031	0.520825
potA	potA	A0KQK8	Spermidine/putrescine import ATP-binding protein PotA	1.00835e-13	206821	228054	239153	224676	185759	212987	181614	193454	0.861033	0.084367
AHA_2565	AHA_2565	A0KLC4	Uncharacterized protein	1.07243e-13	71898.9	60561.8	65424.1	65961.6	56236.4	56210.6	57948.8	56798.6	0.861086	0.0514501
AHA_3170	AHA_3170	A0KN10	Uncharacterized protein	1.25737e-08	40852	38673.2	39399.6	39641.6	27948.2	38704.5	35776	34142.9	0.86129	0.168345
msrB	msrB	A0KP83	Peptide-methionine (R)-S-oxide reductase	3.82017e-12	294208	352481	365068	337252	295200	306647	270579	290808	0.862287	0.128352
AHA_1479	AHA_1479	A0KIB6	Arsenate reductase	3.90488e-13	219814	224305	229776	224632	165282	214016	201842	193713	0.86236	0.107022
AHA_0245	AHA_0245	A0KEV7	Omega-amino acid--pyruvate aminotransferase	7.04757e-14	70293.8	76526.1	82360.4	76393.4	65468.1	63372.1	68835.6	65891.9	0.862534	0.0518117
AHA_1256	AHA_1256	A0KHP6	Peptidase, M48 family	3.18505e-11	24892.5	27242.9	36091.2	29408.9	23558.1	27540.2	25042.8	25380.4	0.863018	0.326012
hrpA	hrpA	A0KKE0	ATP-dependent helicase HrpA	7.37057e-16	217171	235882	249856	234303	214865	189076	202763	202235	0.863133	0.0562804
AHA_1048	AHA_1048	A0KH40	Metal-dependent carboxypeptidase	2.20827e-14	1.62233e+06	1.62843e+06	1.61394e+06	1.62156e+06	1.37236e+06	1.40604e+06	1.42107e+06	1.39982e+06	0.863255	0.000121958
AHA_3966	AHA_3966	A0KQ49	DNA-binding response regulator	1.19719e-12	45371.8	42670.1	46064.7	44702.2	45017.3	33815.8	37043.7	38625.6	0.864065	0.156287
nrdR	nrdR	A0KNH2	Transcriptional repressor NrdR	1.135e-13	129288	103399	112670	115119	103766	98751.4	95901.7	99472.9	0.86409	0.119224
AHA_1154	AHA_1154	A0KHE4	Lysine decarboxylase family protein	1.40832e-17	3.42139e+06	3.49757e+06	3.68238e+06	3.53378e+06	2.98861e+06	3.09241e+06	3.08079e+06	3.05393e+06	0.864212	0.00467571
AHA_3930	AHA_3930	A0KQ18	Putative ABC transporter, permease protein	2.0669e-05	28161.2	51804.5	44814.9	41593.6	34052.8	38900.9	34884	35945.9	0.864218	0.474976
pdxY-2	pdxY-2	A0KKY1	Pyridoxal kinase PdxY	1.95255e-07	209109	218303	224656	217356	201574	173598	188371	187848	0.86424	0.0332684
hfq	hfq	A0KPP4	RNA-binding protein Hfq	4.02981e-13	447154	441757	449269	446060	370648	389343	396634	385542	0.864327	0.00167985
recA	recA	A0KPG3	Protein RecA	1.17712e-21	8.37459e+06	7.55886e+06	8141701	8.02505e+06	7243730	6.81366e+06	6.75324e+06	6.93688e+06	0.864403	0.0193681
glpE	glpE	A0KEH8	Thiosulfate sulfurtransferase GlpE	5.04918e-11	24437.8	26925.9	28588.9	26650.9	24433.6	23018	21666.7	23039.5	0.864493	0.0670325
AHA_3969	AHA_3969	A0KQ52	Uncharacterized protein	7.77359e-11	126251	137427	148214	137297	116773	119880	119538	118730	0.864768	0.0443955
AHA_4149	AHA_4149	A0KQM1	Maltodextrin glucosidase	5.94106e-17	196809	202677	191360	196949	176928	162046	172016	170330	0.864844	0.00820505
AHA_1528	AHA_1528	A0KIG5	Chitobiase	1.402e-18	307354	355766	402241	355120	311221	303802	306426	307150	0.864917	0.155801
AHA_1255	AHA_1255	A0KHP5	Phosphate-binding protein	2.065e-11	145958	155387	141561	147635	129239	131129	122977	127782	0.865523	0.0140693
AHA_1943	AHA_1943	A0KJM3	Uncharacterized protein	4.96118e-18	4.93504e+06	5567700	5.10567e+06	5.2028e+06	4555372	4.41988e+06	4.5423e+06	4.50585e+06	0.866043	0.0228512
fliL-2	fliL-2	A0KI09	Flagellar protein FliL	2.18738e-14	535705	546443	424983	502377	421631	445272	438803	435235	0.866352	0.164037
pgi	pgi	A0KEM2	Glucose-6-phosphate isomerase	2.64201e-19	3.35854e+06	3362815	3365605	3.36232e+06	2940024	2901699	2.89779e+06	2.91317e+06	0.866416	5.05751e-06
ppiD	ppiD	A0KJU5	Peptidylprolyl isomerase	3.53965e-15	1488584	1.48389e+06	1.4972e+06	1.48989e+06	1.27797e+06	1.31467e+06	1.28082e+06	1.29116e+06	0.866611	8.90291e-05
AHA_2790	AHA_2790	A0KLZ4	Ribosome biogenesis GTPase A	1.45733e-15	609522	635412	663367	636100	542304	546054	565881	551413	0.866865	0.00787971
rpsT	rpsT	A0KG36	30S ribosomal protein S20	1.45927e-15	998577	819103	1.87243e+06	1.23004e+06	1.09553e+06	1.13629e+06	968308	1.06671e+06	0.867217	0.64588
AHA_0090	AHA_0090	A0KEG2	Deoxyribonuclease TatD	3.10543e-11	57591.4	65281.1	71773.1	64881.9	51459.4	52832.4	64536.3	56276	0.867361	0.214094
argR	argR	A0KG11	Arginine repressor	2.11592e-18	394020	531604	503431	476352	432567	417686	389314	413189	0.867404	0.223068
AHA_2741	AHA_2741	A0KLU8	Uncharacterized protein	7.67362e-15	726568	653832	664527	681643	600011	573543	600665	591406	0.867619	0.0207865
rppH	rppH	A0KG29	RNA pyrophosphohydrolase	6.0309e-10	24716.7	33342.8	43826.1	33961.9	30971.1	26576.4	30880.3	29475.9	0.867913	0.476168
AHA_0609	AHA_0609	A0KFW6	HTH-type transcriptional regulator cbl	0.000269827	13957.3	24654	28215	22275.4	11909.2	29715.7	16375.6	19333.5	0.86793	0.689828
AHA_3406	AHA_3406	A0KNP4	Kinase, pfkB family	5.26102e-06	40306.7	55332.1	37116.4	44251.7	35446.8	35817.9	44047.5	38437.4	0.868608	0.406837
AHA_1680	AHA_1680	A0KIW5	Penicillin acylase	1.01398e-08	38707.2	35262	58716.7	44228.7	37078.7	41540.1	36696.5	38438.4	0.869084	0.481833
AHA_0791	AHA_0791	A0KGE3	TPR repeat protein	5.24684e-13	506767	624888	582468	571374	634401	402028	455304	497244	0.87026	0.397452
AHA_1889	AHA_1889	A0KJG9	OmpA family protein	4.23413e-11	50825.6	31086.1	61962.8	47958.2	35746.9	44881.1	44586.6	41738.2	0.870304	0.548872
AHA_0031	AHA_0031	A0KR12	ABC-type Fe3+ transport system, periplasmic component	0.000183291	8010.86	28666.1	27688.6	21455.2	15719.6	23140.4	17170.6	18676.9	0.870506	0.715551
mglB	mglB	A0KQH3	Galactose ABC transporter, periplasmic galactose-binding protein	8.67547e-12	166905	155981	165808	162898	138110	150894	136635	141880	0.870973	0.0211363
AHA_2502	AHA_2502	A0KL65	Hydrogenase-4 component G	1.32837e-11	12364.7	15115.3	10005.8	12495.2	9928.25	11990.8	10752.6	10890.6	0.871576	0.370887
AHA_0742	AHA_0742	A0KG99	Putative ATP-dependent RNA helicase RhlE	1.91723e-15	193711	196156	188548	192805	173373	164040	167396	168270	0.872747	0.00225737
AHA_3394	AHA_3394	A0KNN2	DNA gyrase subunit B	1.29654e-13	755307	776429	758329	763355	688217	690361	620655	666411	0.873003	0.0152194
AHA_1508	AHA_1508	A0KIE5	Transcriptional regulator, TetR family	3.19195e-08	35153	32471.9	34400	34008.3	33310.2	23965.2	31806.5	29694	0.873139	0.224429
AHA_0506	AHA_0506	A0KFL3	O-acetylhomoserine sulfhydrylase MetY	2.55862e-10	43911	48144.2	46290.8	46115.3	42243.3	40460.1	38115.1	40272.9	0.873307	0.0269463
AHA_0418	AHA_0418	A0KFC4	Uncharacterized protein	3.06897e-14	67450.5	60544.5	64348.8	64114.6	56040.8	55359.4	56702.6	56034.3	0.873971	0.0165115
arcA-1	arcA-1	A0KMM9	Aerobic respiration control protein ArcA	5.13188e-16	2.00015e+06	1.93654e+06	2.1103e+06	2.01566e+06	1.7351e+06	1.75979e+06	1.79008e+06	1.76166e+06	0.873983	0.0088035
AHA_1714	AHA_1714	A0KIZ9	Cell division protein ZapA	4.32088e-14	684963	702886	757602	715150	616493	627976	631707	625392	0.874491	0.0158501
AHA_0869	AHA_0869	A0KGL6	Putative pullulanase	3.98836e-12	7424.82	11130.5	16775.6	11777	7253.69	14780.7	8863.12	10299.2	0.87452	0.698857
arnA	arnA	A0KGY6	Bifunctional polymyxin resistance protein ArnA	2.28162e-16	1.07912e+06	903500	891335	957986	850864	825186	837510	837853	0.874599	0.120794
AHA_1127	AHA_1127	A0KHB7	4-methyl-5(B-hydroxyethyl)-thiazole monophosphate biosynthesis enzyme	1.29665e-07	41426.7	30141.6	43557	38375.1	33495	31689.7	35504.1	33562.9	0.874602	0.326325
AHA_2520	AHA_2520	A0KL82	ABC transporter, periplasmic nickel/di-oligopepetide binding protein	5.49364e-15	1.42479e+06	1.22627e+06	1.36675e+06	1.33927e+06	1.28113e+06	944909	1.28813e+06	1.17139e+06	0.874649	0.25886
AHA_3557	AHA_3557	A0KP26	ABC transporter, ATP-binding protein	1.58128e-05	43150.5	38549.2	45881.8	42527.2	66489.3	21838.7	23274.4	37200.8	0.874754	0.737219
AHA_0947	AHA_0947	A0KGU3	Nucleotidyltransferase family protein	7.77389e-21	371084	396064	394421	387190	333961	340511	343017	339163	0.87596	0.00484669
mepA	mepA	A0KJ73	Penicillin-insensitive murein endopeptidase	3.46317e-12	72679.6	100085	79409.7	84058	75396.6	73094.7	72466.9	73652.7	0.876214	0.277919
AHA_1865	AHA_1865	A0KJE5	FtsK/SpoIIIE family protein	2.67637e-16	125734	123284	131950	126989	105204	109422	119543	111389	0.877154	0.0349973
AHA_0156	AHA_0156	A0KEM4	Small-conductance mechanosensitive channel	2.09278e-10	83910.9	53665.7	119589	85722	82571.5	72761.4	70263.7	75198.8	0.877241	0.616658
AHA_0205	AHA_0205	A0KER7	Beta-galactosidase	8.39125e-14	21910.5	20524.1	20137.4	20857.3	15017.2	22839.6	17034.5	18297.1	0.877251	0.347207
AHA_1793	AHA_1793	A0KJ77	Bacteriophage CI repressor protein, putative	3.07132e-07	31155.7	37619.6	38516.3	35763.9	38143.5	25259.4	30723.4	31375.4	0.877293	0.374532
AHA_3034	AHA_3034	A0KMN5	Uncharacterized protein	1.34564e-13	229942	237456	246240	237879	209652	214500	202256	208803	0.877769	0.00789991
pfkA	pfkA	A0KKV5	ATP-dependent 6-phosphofructokinase	1.16929e-17	2.38858e+06	2.27217e+06	2245826	2.30219e+06	2154999	1.97184e+06	1.9357e+06	2.02084e+06	0.877791	0.0253246
AHA_2147	AHA_2147	A0KK70	RNA polymerase sigma factor	1.93902e-08	57179	62649	67553.8	62460.6	36699	65095.4	62697	54830.4	0.877841	0.470064
aat	aat	A0KJE0	Leucyl/phenylalanyl-tRNA--protein transferase	6.85872e-07	53723.5	51717.6	61993.5	55811.6	51646.9	52644.8	42703.3	48998.3	0.877924	0.20121
AHA_0561	AHA_0561	A0KFR8	Acetyltransferase, GNAT family	7.20541e-12	551640	602829	551384	568618	495194	501009	501661	499288	0.878074	0.0158117
AHA_3462	AHA_3462	A0KNT7	Uncharacterized protein	5.8425e-12	107255	110433	137333	118340	102202	104438	105110	103917	0.878115	0.206663
trmJ	trmJ	A0KJ30	tRNA (cytidine/uridine-2'-O-)-methyltransferase TrmJ	2.51642e-16	276316	295583	287448	286449	258750	250845	245279	251625	0.878428	0.00693852
cyaA	cyaA	A0KFH7	Adenylate cyclase	4.9883e-14	170481	183307	185453	179747	154513	162713	156976	158068	0.879391	0.0146682
fadB	fadB	A0KEL1	Fatty acid oxidation complex subunit alpha	7.46467e-15	983540	1.01097e+06	1.08728e+06	1.02726e+06	903630	884728	922124	903494	0.879516	0.0196623
lpxD	lpxD	A0KHH3	UDP-3-O-acylglucosamine N-acyltransferase	4.37962e-14	645636	679538	678917	668030	597413	573043	592515	587657	0.879686	0.0039365
AHA_4009	AHA_4009	A0KQ92	Inner membrane protein YjcD	9.37239e-07	38034.1	53667	56168.1	49289.8	43938.4	41937.2	44325.2	43400.2	0.880512	0.361515
AHA_2933	AHA_2933	A0KMD6	Inhibitor of vertebrate lysozyme	4.63876e-14	250013	208259	238009	232094	196875	215036	201441	204450	0.880896	0.111055
AHA_0750	AHA_0750	A0KGA7	Uncharacterized protein	1.52595e-11	116528	109042	131199	118923	106495	104356	103480	104777	0.881048	0.0975785
AHA_2418	AHA_2418	A0KKY2	Uncharacterized protein	5.73157e-09	68748.8	71198.3	65230.9	68392.6	58027.3	61144.6	61609.1	60260.3	0.881094	0.016983
AHA_0481	AHA_0481	A0KFI8	Glutamine amidotransferase, class I	4.02937e-15	406347	497639	516627	473538	415605	434510	401856	417324	0.88129	0.186808
rlmG	rlmG	A0KHC4	Ribosomal RNA large subunit methyltransferase G	4.64153e-13	433882	435630	455293	441602	386865	397100	383827	389264	0.881482	0.00275939
AHA_2855	AHA_2855	A0KM58	Pyruvate formate-lyase 2-activating enzyme	1.28465e-10	200055	184753	779551	388120	175561	150519	700317	342133	0.881513	0.870863
glnB	glnB	A0KG55	Nitrogen regulatory protein P-II 1	2.30705e-12	764717	816439	830016	803724	720394	695266	710682	708780	0.88187	0.0109955
AHA_1195	AHA_1195	A0KHI5	Putative HTH-type transcriptional regulator YcaN	4.00344e-13	148060	143654	145797	145837	100834	155002	130227	128688	0.882407	0.336274
prmC	prmC	A0KMZ7	Release factor glutamine methyltransferase	2.88492e-11	255900	234539	227086	239175	220773	219644	192737	211051	0.882414	0.0892407
sppA	sppA	A0KNJ6	Protease 4	7.6574e-12	32590.2	30490.3	41337.3	34806	28356.9	31471.7	32312.5	30713.7	0.882427	0.311147
AHA_3505	AHA_3505	A0KNX8	NAD dependent epimerase/dehydratase family	1.06085e-10	90296.1	100707	90450.6	93817.9	82784.4	81183.4	84397.8	82788.5	0.882438	0.0365205
glsA	glsA	A0KNV3	Glutaminase	2.97048e-15	300725	342301	304245	315757	288839	272602	274484	278642	0.882456	0.0599219
smg	smg	A0KEX3	Protein Smg homolog	8.80096e-12	538166	544107	519170	533814	475479	468897	469133	471170	0.882647	0.00131912
AHA_4078	AHA_4078	A0KQF2	Periplasmic binding protein, putative	1.03894e-09	134685	72500.8	84743.9	97309.9	82537.1	84410.5	90763.4	85903.7	0.882784	0.584075
trmJ	trmJ	A0KMM3	tRNA (cytidine/uridine-2'-O-)-methyltransferase TrmJ	3.40963e-13	405727	447188	397877	416931	362971	344683	396574	368076	0.882823	0.086125
feoB	feoB	A0KLV0	Ferrous iron transport protein B	6.72851e-10	47772.1	19813.9	21376.8	29654.3	26342.4	26910.7	25305.7	26186.3	0.883052	0.721997
atpH	atpH	A0KQY1	ATP synthase subunit delta	4.65815e-16	4.51953e+06	4915090	4.84089e+06	4.7585e+06	4.18021e+06	4.16182e+06	4269638	4.20389e+06	0.883448	0.0116367
AHA_2613	AHA_2613	A0KLH1	Oligopeptide ABC transporter, periplasmic oligopeptide-binding protein	8.95869e-18	7060081	6.69059e+06	7193798	6.98149e+06	6.15133e+06	6113152	6248361	6.17095e+06	0.883901	0.00650143
arsC-1	arsC-1	A0KIW3	Arsenate reductase	2.20828e-13	820987	912152	873008	868715	749597	816305	739523	768475	0.88461	0.0485896
prc	prc	A0KKL3	C-terminal processing peptidase	4.70131e-17	1.69074e+06	1.71292e+06	1.80605e+06	1.73657e+06	1.53158e+06	1.57694e+06	1.50011e+06	1.53621e+06	0.884623	0.00867081
lpdA	lpdA	A0KPU9	Dihydrolipoyl dehydrogenase	4.1524e-19	15555202	14744068	14671874	1.49904e+07	13374274	13177716	13242263	13264751	0.884884	0.00395327
ubiD	ubiD	A0KEH3	3-octaprenyl-4-hydroxybenzoate carboxy-lyase	4.91693e-14	679060	649458	697375	675298	562047	639705	591545	597766	0.885188	0.0434316
AHA_3931	AHA_3931	A0KQ19	Mce family protein	1.24704e-11	365377	328964	330146	341496	304585	299766	302590	302314	0.885263	0.0311439
AHA_1914	AHA_1914	A0KJJ4	Uncharacterized protein	9.53548e-07	13100.8	18726.8	19844.4	17224	15098.4	17679	12992.6	15256.7	0.885781	0.473373
azoR	azoR	A0KP45	FMN-dependent NADH-azoreductase	1.11328e-10	116761	94374.2	66088.2	92407.9	85251.5	77885.3	82714.7	81950.5	0.886835	0.51933
pyk-2	pyk-2	A0KHY7	Pyruvate kinase	4.03256e-18	5966785	5.54898e+06	5.94956e+06	5.82177e+06	5269692	5.00037e+06	5222915	5.16432e+06	0.887071	0.014678
pdxJ	pdxJ	A0KGF5	Pyridoxine 5'-phosphate synthase	5.34145e-16	749114	747950	749584	748883	676197	643904	673027	664376	0.887156	0.00119728
AHA_2261	AHA_2261	A0KKI4	Uncharacterized protein	0.000168761	108907	126858	128222	121329	107461	109224	106329	107671	0.887429	0.0953028
hflB	hflB	A0KNF0	ATP-dependent zinc metalloprotease FtsH	8.84375e-15	424956	501075	558075	494702	451561	437621	428280	439154	0.887714	0.22893
iscS	iscS	A0KJ32	Cysteine desulfurase IscS	2.5593e-18	5459095	6024342	5453161	5.64553e+06	5043147	4997358	5.0021e+06	5.0142e+06	0.888172	0.0292874
AHA_3962	AHA_3962	A0KQ45	Conserved domain protein	1.10598e-23	15797978	19785232	19884418	1.84892e+07	16445075	16215350	16616932	1.64258e+07	0.888398	0.201376
AHA_2386	AHA_2386	A0KKV8	Cytosol aminopeptidase	4.43213e-18	279558	263186	237614	260119	239078	215937	238446	231154	0.888646	0.114298
epd	epd	A0KGD2	D-erythrose-4-phosphate dehydrogenase	1.18236e-11	439025	427539	477511	448025	408867	398914	386937	398239	0.888877	0.0384739
trmL	trmL	A0KEQ6	tRNA (cytidine(34)-2'-O)-methyltransferase	4.7197e-12	397849	392503	352315	380889	350458	337186	328432	338692	0.889215	0.0551011
selU	selU	A0KKE6	tRNA 2-selenouridine synthase	1.53409e-11	250881	237431	257405	248572	200018	236734	226506	221086	0.889423	0.0913185
ubiH	ubiH	A0KJ01	2-polyprenyl-6-methoxyphenol 4-hydroxylase	2.92776e-12	75149.7	70892.8	76326.1	74122.9	66623.3	62468.1	68707.2	65932.9	0.889508	0.0293882
ychF	ychF	A0KN05	Ribosome-binding ATPase YchF	4.88267e-16	4.0745e+06	4.09802e+06	4.02999e+06	4.0675e+06	3.64047e+06	3.57659e+06	3637195	3.61808e+06	0.88951	9.84438e-05
AHA_3226	AHA_3226	A0KN66	Uncharacterized protein	4.22066e-12	185759	181976	176945	181560	165568	169049	149933	161517	0.889605	0.0352693
AHA_4227	AHA_4227	A0KQU8	Putative ADP-heptose:LPS	1.12618e-12	455584	411014	398670	421756	387536	365854	372296	375229	0.889682	0.0651553
cdd	cdd	A0KJH4	Cytidine deaminase	3.86349e-18	1.43052e+06	1.54384e+06	1.36887e+06	1.44774e+06	1.26333e+06	1.33519e+06	1.26602e+06	1.28818e+06	0.889784	0.0473379
AHA_2431	AHA_2431	A0KKZ5	Alpha-1,4 glucan phosphorylase	3.86349e-18	456860	517071	485363	486431	444672	427095	426949	432905	0.889962	0.0434305
cyaY	cyaY	A0KFH9	Iron-sulfur cluster assembly protein CyaY	4.29119e-16	927523	1029444	931469	962812	843870	864078	863851	857266	0.890377	0.0360764
AHA_1477	AHA_1477	A0KIB4	D-alanyl-D-alanine carboxypeptidase family protein	5.16151e-10	128647	159164	127275	138362	116143	124383	129152	123226	0.890603	0.243677
cca	cca	A0KPN1	Multifunctional CCA protein	8.09008e-14	349213	371699	356518	359143	324570	322112	312967	319883	0.890683	0.00637696
AHA_3559	AHA_3559	A0KP28	Uncharacterized protein	6.94671e-13	324439	350236	309830	328168	284524	297668	295027	292407	0.891026	0.0456309
phoU	phoU	A0KM14	Phosphate-specific transport system accessory protein PhoU	2.96395e-18	392952	475237	441663	436618	397270	375196	394862	389109	0.89119	0.128926
AHA_0515	AHA_0515	A0KFM2	Superoxide dismutase	7.75491e-09	79616.6	68283.5	58932.3	68944.2	62662.4	60136.5	61545.4	61448.1	0.891274	0.281344
AHA_2190	AHA_2190	A0KKB3	Response regulator receiver:Metal-dependent phosphohydrolase, HD subdomain	2.68148e-12	37859.6	22990.9	29577.8	30142.8	22634.8	29335.4	28665.4	26878.5	0.891707	0.533817
ribD	ribD	A0KNH1	Riboflavin biosynthesis protein RibD	1.18442e-17	632473	620668	661118	638086	539731	588975	578834	569180	0.892011	0.0230816
AHA_1132	AHA_1132	A0KHC2	Peptidyl-prolyl cis-trans isomerase	3.11433e-13	729424	736109	678293	714609	624848	657446	630261	637518	0.892122	0.0209166
mrdA	mrdA	A0KN94	Peptidoglycan D,D-transpeptidase MrdA	1.32861e-07	13407.4	16364.8	15415.7	15062.6	14407.4	13402.8	12529	13446.4	0.892696	0.190609
AHA_3665	AHA_3665	A0KPC0	Twitching mobility protein	8.39125e-14	673007	675595	695016	681206	614822	610852	599281	608318	0.893002	0.000955404
AHA_4109	AHA_4109	A0KQI2	Transcriptional activator ChrR	5.24808e-10	83076.7	58143.3	76973.8	72731.3	63469.8	61093.4	70450.4	65004.5	0.893763	0.389456
flgI	flgI	A0KM38	Flagellar P-ring protein	2.41846e-12	355429	332152	331165	339582	305559	313995	291869	303807	0.89465	0.0248777
AHA_1222	AHA_1222	A0KHL2	Cell wall degradation protein	2.16958e-20	693779	650350	705401	683177	619986	610906	602758	611217	0.894668	0.0146405
panB	panB	A0KP07	3-methyl-2-oxobutanoate hydroxymethyltransferase	3.17257e-15	725996	727268	803795	752353	631043	635180	753677	673300	0.894926	0.17302
torD	torD	A0KNH6	Chaperone protein TorD	1.12878e-15	528580	546737	577224	550847	498395	485548	495447	493130	0.895221	0.0172104
pgsA	pgsA	A0KLX6	CDP-diacylglycerol--glycerol-3-phosphate 3-phosphatidyltransferase	1.05515e-11	156188	172105	60884.8	129726	117839	116409	114169	116139	0.895266	0.71568
AHA_0543	AHA_0543	A0KFQ0	UPF0178 protein AHA_0543	1.18491e-11	271465	203757	283350	252857	214371	237646	227171	226396	0.895351	0.361138
birA	birA	A0KQB4	Bifunctional ligase/repressor BirA	9.06986e-13	370231	429952	418675	406286	370096	354576	366690	363787	0.895397	0.08795
lolE	lolE	A0KJT7	Lipoprotein releasing system, transmembrane protein LolE	2.29289e-13	174926	216989	186734	192883	131154	194025	193112	172764	0.895694	0.453999
AHA_2369	AHA_2369	A0KKU1	Uncharacterized protein	3.76162e-07	29829.9	32990.7	45304	36041.6	28925.2	42472.1	25453.9	32283.7	0.895736	0.620662
selD	selD	A0KKE7	Selenide, water dikinase	8.88701e-14	876682	877825	866969	873826	788249	802977	758399	783208	0.896298	0.0026054
AHA_4050	AHA_4050	A0KQC4	Uncharacterized protein	1.0992e-13	263348	242859	297815	268007	173890	346972	199905	240256	0.896452	0.64744
AHA_0890	AHA_0890	A0KGN7	Phosphate acetyltransferase	7.8418e-21	13768394	13190874	14445472	13801580	12227712	12424093	12467018	12372941	0.896487	0.0181223
AHA_4133	AHA_4133	A0KQK5	Mosc domain protein	6.67361e-13	342285	351642	369324	354417	313889	309504	330160	317851	0.896827	0.0224622
AHA_1671	AHA_1671	A0KIV6	Polyphosphate kinase 2	1.08691e-12	457662	498436	520423	492174	407035	450466	467205	441569	0.897181	0.120104
pdhA	pdhA	A0KM70	Pyruvate dehydrogenase E1 component subunit alpha	2.94251e-11	84145.7	100074	115407	99875.5	94759.7	84793.3	89357.8	89636.9	0.897486	0.340612
dsdC	dsdC	A0KI77	D-serine deaminase transcriptional activator	2.51498e-06	19681.5	52361.5	116.706	24053.2	116.706	29405.5	35252.7	21591.7	0.897661	0.901725
AHA_3242	AHA_3242	A0KN82	PhoH family protein	1.46544e-17	994312	1.07338e+06	1.0256e+06	1.0311e+06	919790	897030	960214	925678	0.897759	0.0232849
AHA_4042	AHA_4042	A0KQB6	KtrA	4.06064e-14	113625	120115	104678	112806	100101	100406	103601	101369	0.898619	0.0682651
folK-2	folK-2	A0KPT6	2-amino-4-hydroxy-6-hydroxymethyldihydropteridine pyrophosphokinase	1.10657e-11	175365	155803	176455	169208	146589	154162	155460	152071	0.898722	0.0775535
AHA_3540	AHA_3540	A0KP09	Uncharacterized protein	1.8455e-07	155180	154694	135853	148576	117926	131233	151595	133585	0.899102	0.268504
AHA_2481	AHA_2481	A0KL44	Uncharacterized protein	9.1923e-22	1494424	1.42125e+06	1.2692e+06	1.39496e+06	1211822	1.31779e+06	1.23493e+06	1.25485e+06	0.899559	0.130158
AHA_3370	AHA_3370	A0KNK8	Phenazine biosynthesis protein PhzF family	2.27138e-05	8767.1	116.706	116.706	3000.17	116.706	7866.41	116.706	2699.94	0.899929	0.941909
ald	ald	A0KEW0	Alanine dehydrogenase	1.97524e-13	373528	329165	389001	363898	338302	346036	298358	327565	0.900157	0.192905
AHA_3166	AHA_3166	A0KN06	Citrate transporter	5.15841e-10	116.706	793819	673368	489101	700434	580699	39848.9	440327	0.900279	0.886168
corC	corC	A0KN84	Magnesium and cobalt efflux protein CorC	1.04625e-13	1.00181e+06	948923	945567	965435	856917	869011	881884	869270	0.900393	0.00799295
rpsG	rpsG	A0KQ97	30S ribosomal protein S7	6.59679e-22	2.21701e+06	2.57116e+06	3331961	2706710	2419548	2.45331e+06	2.44937e+06	2.44074e+06	0.901737	0.464298
envZ	envZ	A0KF18	Osmolarity sensor protein EnvZ	1.99231e-11	20870.2	16426	19720.5	19005.6	17577.2	13714.9	20123.4	17138.5	0.901762	0.460655
atpF	atpF	A0KQY2	ATP synthase subunit b	3.09572e-16	981179	1.10237e+06	932548	1.00537e+06	887304	916903	916314	906840	0.901999	0.127899
AHA_3669	AHA_3669	A0KPC4	tRNA1(Val) (adenine(37)-N6)-methyltransferase	4.03617e-10	57884.1	90713.7	92764.8	80454.2	72497.7	68556.7	77101.4	72718.6	0.903851	0.540269
queA	queA	A0KJ19	S-adenosylmethionine:tRNA ribosyltransferase-isomerase	4.37942e-16	1.46721e+06	1.44421e+06	1.49706e+06	1.46949e+06	1.39064e+06	1.31359e+06	1.28183e+06	1.32869e+06	0.90418	0.0169687
AHA_1469	AHA_1469	A0KIA6	Uncharacterized protein	7.58851e-11	65870.9	34948.8	41565.9	47461.9	53644.4	35495.7	39709.9	42950	0.904936	0.699722
fmt	fmt	A0KEW9	Methionyl-tRNA formyltransferase	6.38208e-14	1.47497e+06	1.74265e+06	1.52826e+06	1.58196e+06	1.39751e+06	1.45151e+06	1.44675e+06	1.43192e+06	0.905157	0.14716
panC	panC	A0KP08	Pantothenate synthetase	4.24317e-17	431957	416008	413662	420542	381922	382257	378069	380749	0.905377	0.00252255
AHA_3168	AHA_3168	A0KN08	Uridine phosphorylase	4.52853e-05	116.706	39155.4	32728.1	24000.1	35161.6	15060.9	14969.7	21730.8	0.905445	0.87758
AHA_1899	AHA_1899	A0KJH9	Exodeoxyribonuclease I	9.8691e-15	328608	327656	419731	358665	316958	326239	331319	324838	0.905688	0.334066
cpxA	cpxA	A0KEQ7	Sensor histidine kinase CpxA	5.65738e-06	375117	355575	337231	355974	336451	302143	329677	322757	0.906686	0.0935201
AHA_2413	AHA_2413	A0KKX7	Nudix family protein, MutT subfamily	1.27288e-17	440898	386782	470984	432888	407325	406709	364167	392734	0.907241	0.231329
AHA_1290	AHA_1290	A0KHT0	UPF0313 protein AHA_1290	2.34297e-16	181405	203716	173267	186130	165245	179539	162327	169037	0.908168	0.180238
AHA_3573	AHA_3573	A0KP42	Uncharacterized protein	4.97319e-07	183453	229846	212243	208514	183956	190856	193305	189372	0.9082	0.237944
AHA_3233	AHA_3233	A0KN73	Nitroreductase family protein	6.23499e-16	1.19355e+06	1.15326e+06	1.09919e+06	1.14867e+06	1.04403e+06	1.02905e+06	1.05676e+06	1.04328e+06	0.90825	0.0208355
AHA_4251	AHA_4251	A0KQW7	TonB system biopolymer transport component	1.34183e-15	131753	120027	117728	123169	110859	111247	113631	111912	0.908606	0.0638552
murI	murI	A0KEF2	Glutamate racemase	5.485e-13	325076	282199	284472	297249	273937	273620	262967	270175	0.908918	0.133013
gspD	gspD	A0KFS6	General secretion pathway protein D	2.9785e-16	529792	521321	509500	520204	470787	466349	481742	472959	0.909181	0.00317202
AHA_0392	AHA_0392	A0KF99	Type IV pilin	2.35498e-11	306806	246452	275462	276240	242077	252440	259033	251183	0.909294	0.238741
fabZ	fabZ	A0KHH4	3-hydroxyacyl-[acyl-carrier-protein] dehydratase FabZ	1.84699e-15	1.89048e+06	1.98002e+06	1.91136e+06	1927288	1.81217e+06	1.75926e+06	1.68667e+06	1.7527e+06	0.909412	0.0182776
AHA_1966	AHA_1966	A0KJP6	ABC transporter, iron chelate uptake transporter (FeCT) family, ATP-binding protein	3.33972e-07	15812.3	4309.39	24098.4	14740	18820.4	21278.7	116.706	13405.3	0.909448	0.88688
AHA_0132	AHA_0132	A0KEK4	Endoribonuclease L-PSP	3.4635e-15	541275	585265	545878	557472	494740	499733	526805	507093	0.909629	0.0424839
ftsY	ftsY	A0KF78	Signal recognition particle receptor FtsY	2.123e-16	1993124	1898474	2.0513e+06	1.98097e+06	1.81889e+06	1.81265e+06	1.77432e+06	1.80195e+06	0.909633	0.0185172
kefA	kefA	A0KMQ4	Potassium efflux system KefA	4.67796e-18	67564.5	74256.3	74830.4	72217	66478.5	63219.1	67434.8	65710.8	0.909907	0.0706436
AHA_2623	AHA_2623	A0KLI1	Putative helicase, ATP-dependent	9.0002e-11	80159.3	76049.8	83012.4	79740.5	79380.9	64492	73797.9	72556.9	0.909913	0.208057
rplK	rplK	A0KQA9	50S ribosomal protein L11	2.41831e-19	4687147	5025147	7.17037e+06	5.62756e+06	4814278	5.2798e+06	5.26805e+06	5.12071e+06	0.909935	0.55726
plsB	plsB	A0KEQ0	Glycerol-3-phosphate acyltransferase	2.95191e-13	97098	105457	105424	102660	95706.6	98409.4	86183.9	93433.3	0.910127	0.117353
AHA_0021	AHA_0021	A0KR19	Acriflavin resistance plasma membrane protein	2.32261e-11	37506.6	9605.34	21466.3	22859.4	17829	20114.2	24487.5	20810.2	0.910355	0.817511
recJ	recJ	A0KNB0	Single-stranded-DNA-specific exonuclease RecJ	7.69154e-14	263203	263126	249823	258717	236535	233891	236374	235600	0.910646	0.00696003
groS	groS	A0KGL0	10 kDa chaperonin	1.23488e-20	11825527	11762184	11942013	1.18432e+07	10902993	10596992	10885344	1.07951e+07	0.9115	0.000733707
AHA_3703	AHA_3703	A0KPF6	CBS domain protein	1.73604e-07	12172.1	15219.9	16157.1	14516.4	13758	14570.1	11376.7	13234.9	0.911725	0.451597
AHA_1761	AHA_1761	A0KJ46	Tetratricopeptide repeat family	2.28014e-14	2.44369e+06	2.38903e+06	2.40263e+06	2.41178e+06	2118045	2.17996e+06	2.29939e+06	2.19913e+06	0.911829	0.0188133
gcvP	gcvP	A0KJ05	Glycine dehydrogenase (decarboxylating)	1.08931e-18	1.74568e+06	1.62401e+06	1.84839e+06	1.73936e+06	1.60768e+06	1590232	1561915	1.58661e+06	0.912181	0.082293
dapE	dapE	A0KIB5	Succinyl-diaminopimelate desuccinylase	1.65358e-12	577185	585285	529973	564148	519624	511146	513375	514715	0.912377	0.0470727
AHA_0216	AHA_0216	A0KES8	Putative transport system permease abc transporter protein	2.77618e-06	12313.3	16447.4	116.706	9625.79	10548.3	15687	116.706	8784	0.912548	0.906203
AHA_4003	AHA_4003	A0KQ86	Regulatory protein, LysR:LysR, substrate-binding	4.63752e-07	24698.9	22701.2	24502.7	23967.6	22630.3	20547.1	22445.1	21874.2	0.912657	0.0853312
rpsK	rpsK	A0KF43	30S ribosomal protein S11	1.0403e-15	1.32226e+06	1.33485e+06	2.06207e+06	1.57306e+06	1.47676e+06	1419744	1411305	1.43594e+06	0.912829	0.606106
AHA_1837	AHA_1837	A0KJC0	Uncharacterized protein	1.32866e-15	475988	587423	517908	527107	490148	468045	485686	481293	0.913085	0.23959
AHA_0218	AHA_0218	A0KET0	ABC transporter, nucleotide binding/ATPase protein (Sugar/ribonucleotide)	5.82116e-12	69474.1	72616.5	66420.4	69503.7	63252.8	65066.1	62089.1	63469.3	0.91318	0.038542
AHA_1546	AHA_1546	A0KII3	ABC transporter substrate-binding protein	1.36415e-09	81184.4	84025.8	67557.7	77589.3	72901.1	70697.5	68985.3	70861.3	0.913287	0.265935
AHA_3529	AHA_3529	A0KNZ8	Glyoxylase I family protein	3.66684e-06	28418.6	39570.3	17255.5	28414.8	21510.9	38189.1	18157.8	25952.6	0.913348	0.796568
nusB	nusB	A0KNG6	Transcription antitermination protein NusB	5.3576e-19	5.78979e+06	5.71707e+06	6.09434e+06	5.86707e+06	5203527	5546758	5333272	5.36119e+06	0.913776	0.0296694
rpoN	rpoN	A0KQ11	RNA polymerase sigma-54 factor	1.72353e-13	447597	395672	440113	427794	391077	386144	395549	390924	0.913812	0.0882436
bioB	bioB	A0KIC6	Biotin synthase	2.36912e-11	291754	313654	301936	302448	284433	270260	275042	276578	0.914466	0.0268891
AHA_3259	AHA_3259	A0KN99	Penicillin-binding protein	1.70401e-19	3247053	3.22216e+06	3101390	3.1902e+06	2.96526e+06	2.94916e+06	2.83867e+06	2.9177e+06	0.914581	0.0105153
AHA_3651	AHA_3651	A0KPA6	Oxidoreductase, short-chain dehydrogenase/reductase family	2.01972e-13	347875	311836	319771	326494	298380	298082	299710	298724	0.914944	0.0641612
hisC	hisC	A0KKB7	Histidinol-phosphate aminotransferase	6.89147e-09	176718	209852	218781	201784	191729	186203	175988	184640	0.915038	0.275995
AHA_3927	AHA_3927	A0KQ15	3-deoxy-D-manno-octulosonate 8-phosphate phosphatase KdsC	7.81222e-16	541537	731163	580940	617880	571461	568210	556482	565384	0.915039	0.416241
purU	purU	A0KHV0	Formyltetrahydrofolate deformylase	1.10827e-12	643905	593876	640145	625975	575082	592510	551377	572990	0.915355	0.057193
AHA_4086	AHA_4086	A0KQF9	Uncharacterized protein	2.10689e-09	101500	116784	111496	109926	98461.1	86813.1	116594	100623	0.915364	0.394221
AHA_1947	AHA_1947	A0KJM7	Methionine gamma-lyase	2.02571e-11	155763	143846	145206	148272	132485	134614	140106	135735	0.915449	0.0463593
lapB	lapB	A0KJ96	Lipopolysaccharide assembly protein B	3.4159e-10	85366.5	102444	102947	96919.2	91374.1	88002.8	86807.3	88728.1	0.915485	0.239843
AHA_1390	AHA_1390	A0KI28	CheW domain protein	6.36637e-12	50420.7	45602.4	54047.7	50023.6	43565.7	46645	47188.4	45799.7	0.915561	0.191917
AHA_1182	AHA_1182	A0KHH2	Outer membrane protein	6.58023e-21	2678539	2.5321e+06	2.60319e+06	2.60461e+06	2.36951e+06	2.40689e+06	2.37994e+06	2385446	0.915855	0.00742257
AHA_1728	AHA_1728	A0KJ13	Methyltransferase	1.49626e-13	40350.4	31426.5	35249.5	35675.5	39055.7	22983.5	35982.9	32674	0.915868	0.61814
ribA	ribA	A0KJ91	GTP cyclohydrolase-2	1.72789e-14	696760	723946	722827	714511	655769	640567	667101	654479	0.915982	0.00692999
rpsD	rpsD	A0KF44	30S ribosomal protein S4	5.52332e-20	2727920	3.46591e+06	4.60971e+06	3.60118e+06	3238297	3411519	3.2476e+06	3.29914e+06	0.916128	0.612298
AHA_2627	AHA_2627	A0KLI5	Aminotransferase, class I and II	2.05956e-16	591802	590483	546758	576348	539438	509346	535484	528089	0.916269	0.0514267
sapD	sapD	A0KJF3	Peptide ABC transporter, ATP-binding protein SapD	2.17012e-08	110429	100271	127169	112623	101151	109986	98449.7	103196	0.916291	0.333598
AHA_4200	AHA_4200	A0KQS2	Outer-membrane protein A	6.08118e-10	11729.5	15208.3	12626.3	13188.1	14088.1	9226	12938.7	12084.3	0.916304	0.572884
AHA_2308	AHA_2308	A0KKN0	Glutathione S-transferase	7.21935e-10	128142	123030	131097	127423	113108	116039	121178	116775	0.916436	0.0330975
lamB	lamB	A0KHF6	Maltoporin	1.29279e-13	381663	360578	282012	341418	308659	323019	307099	312926	0.916549	0.406469
AHA_0491	AHA_0491	A0KFJ8	Transcriptional regulator, AsnC family	1.18669e-16	235772	206157	232192	224707	205007	203219	209915	206047	0.916959	0.122255
AHA_0477	AHA_0477	A0KFI4	HAD-superfamily hydrolase, subfamily IA, variant 1 family protein	7.7472e-16	96766.9	90978.4	117232	101659	91764.9	94051.9	94043.1	93286.6	0.917642	0.354374
pyrE	pyrE	A0KQU5	Orotate phosphoribosyltransferase	4.65565e-15	620367	584264	628532	611054	567864	547202	567170	560745	0.917668	0.0296276
AHA_3049	AHA_3049	A0KMQ0	Gamma-glutamyltranspeptidase	5.14196e-08	67019.7	49570.7	69025.3	61871.9	57476.9	61631.6	51338.1	56815.5	0.918277	0.502162
bamA	bamA	A0KHH1	Outer membrane protein assembly factor BamA	1.36469e-22	2983222	3042160	2.99147e+06	3.00562e+06	2.78129e+06	2756782	2.74478e+06	2.76095e+06	0.918597	0.000329694
dhaK	dhaK	A0KQ91	Dihydroxyacetone kinase, DhaK subunit	1.33881e-16	261997	205167	285699	250954	229359	240512	221757	230543	0.918663	0.451746
xseB	xseB	A0KNF7	Exodeoxyribonuclease 7 small subunit	1.61509e-12	352345	432156	415618	400040	379271	364595	359411	367759	0.919307	0.266796
AHA_1779	AHA_1779	A0KJ64	NADH-quinone oxidoreductase chain e	9.66474e-11	70252.4	66183.5	51047	62494.3	36581.5	104741	31162.6	57495	0.920004	0.84757
deoB	deoB	A0KPE2	Phosphopentomutase	4.88861e-18	6478659	6.49761e+06	6.67423e+06	6.55017e+06	5.95989e+06	6023106	6.09741e+06	6.0268e+06	0.920099	0.00209571
AHA_4130	AHA_4130	A0KQK3	Thioesterase (4HBT) superfamily enzyme	0.000140773	30798.9	25462.5	29066.6	28442.7	27646.5	29125.2	21739.7	26170.5	0.920113	0.455042
nqrE;nqrE-2	nqrE;nqrE-2	A0KHD0;A0KNA6	Na(+)-translocating NADH-quinone reductase subunit E	0.00484481	483653	567516	472925	508031	495336	456030	451127	467498	0.920214	0.286846
pyrF	pyrF	A0KJ97	Orotidine 5'-phosphate decarboxylase	1.07262e-15	711338	772232	767822	750464	692611	673049	707102	690921	0.920658	0.0533688
ppa	ppa	A0KP19	Inorganic pyrophosphatase	4.82721e-21	17742668	19063528	17867566	1.82246e+07	16935128	16932240	16482566	1.67833e+07	0.920916	0.0321625
AHA_0067	AHA_0067	A0KEB6	Response regulator receiver domain	7.08491e-15	188896	182418	192851	188055	171251	178939	169596	173262	0.921338	0.0241678
rph	rph	A0KQU6	Ribonuclease PH	6.86477e-18	2.24667e+06	2.17995e+06	2.12212e+06	2.18291e+06	1.96218e+06	2.01374e+06	2.0578e+06	2.01124e+06	0.921357	0.0193718
AHA_1463	AHA_1463	A0KIA0	1,3-propanediol dehydrogenase	9.99719e-19	1.23219e+06	1.36037e+06	1.29756e+06	1.29671e+06	1.19565e+06	1208580	1.18233e+06	1.19552e+06	0.921967	0.0552927
AHA_0103	AHA_0103	A0KEH5	Uncharacterized protein	2.08071e-22	457272	486703	551432	498469	446799	466133	466130	459687	0.922198	0.245873
AHA_2947	AHA_2947	A0KMF0	Twin-arginine translocation pathway signal	4.72786e-15	1.59161e+06	1.77387e+06	1.70923e+06	1.69157e+06	1.54448e+06	1.56894e+06	1.56725e+06	1.56022e+06	0.922352	0.0715461
AHA_1598	AHA_1598	A0KIN3	Hydrolase, alpha/beta fold family	3.24847e-10	48982.7	59041.6	49299.5	52441.3	49971	50508	44631.2	48370.1	0.922367	0.344022
AHA_2204	AHA_2204	A0KKC7	Long-chain-fatty-acid--CoA ligase	5.36311e-14	332620	350749	351236	344869	325101	315411	314008	318174	0.922594	0.0193166
mpl	mpl	A0KP18	UDP-N-acetylmuramate--L-alanyl-gamma-D-glutamyl-meso-2,6-diaminoheptandioate ligase	3.72362e-15	1.67076e+06	1.63357e+06	1.62665e+06	1.64366e+06	1510522	1.53167e+06	1.50764e+06	1.51661e+06	0.922704	0.00125294
nth	nth	A0KLJ8	Endonuclease III	4.45854e-14	297468	312929	309334	306577	279150	276441	293523	283038	0.923219	0.0290577
AHA_3686	AHA_3686	A0KPE0	Histidine kinase-response regulator hybrid protein	6.22932e-07	12331.4	12704.3	8112.12	11049.3	10748.9	10037.5	9819.89	10202.1	0.923326	0.602151
rplN	rplN	A0KF31	50S ribosomal protein L14	7.57711e-20	3.38989e+06	4232217	5.18728e+06	4.2698e+06	4.00352e+06	3.81697e+06	4.00844e+06	3.94298e+06	0.923458	0.565929
AHA_3619	AHA_3619	A0KP88	Putative glucose-6-phosphate 1-epimerase	2.06656e-15	1.45986e+06	1.3965e+06	1.32915e+06	1.39517e+06	1.2633e+06	1.33208e+06	1.27119e+06	1.28885e+06	0.923798	0.0711037
rplE	rplE	A0KF33	50S ribosomal protein L5	7.69312e-21	27358142	30430742	31045356	2.96114e+07	27637124	26755076	27726196	2.73728e+07	0.9244	0.131127
AHA_3654	AHA_3654	A0KPA9	Enoyl-CoA hydratase/isomerase family protein	1.53428e-11	132228	103747	129574	121850	108054	118454	111459	112656	0.924547	0.391812
moaD	moaD	A0KIM8	Molybdopterin converting factor, subunit 1	2.54231e-13	267175	356948	259273	294465	275459	268809	272573	272280	0.92466	0.518634
AHA_0235	AHA_0235	A0KEU7	Uncharacterized protein	0.000351292	31173.6	39086.5	43963.8	38074.6	33495.5	31325.3	40810.4	35210.4	0.924773	0.575424
AHA_1995	AHA_1995	A0KJS5	Protein kinase:Leucine-rich repeat	8.11398e-22	182537	191811	188977	187775	182542	162921	175539	173667	0.924867	0.0908859
rlmB	rlmB	A0KG60	23S rRNA (guanosine-2'-O-)-methyltransferase RlmB	2.00774e-17	1.22564e+06	1.35686e+06	1175585	1.25269e+06	1.07796e+06	1.19196e+06	1.20582e+06	1.15858e+06	0.92487	0.235942
dnaG	dnaG	A0KGI6	DNA primase	1.80423e-10	166118	166622	166226	166322	151340	154823	155482	153882	0.925203	0.000654447
AHA_2377	AHA_2377	A0KKU9	Chromosome partition protein MukB	2.44603e-21	897762	876462	923424	899216	815801	825787	856991	832859	0.926206	0.0225921
AHA_0769	AHA_0769	A0KGC1	Acetyltransferase, GNAT family	3.61964e-12	158043	124449	170521	151004	118007	184255	117324	139862	0.926214	0.691595
rpsN	rpsN	A0KF34	30S ribosomal protein S14	3.9895e-17	1.6996e+06	1.29782e+06	2.71108e+06	1.90284e+06	1.75378e+06	1.76543e+06	1.76877e+06	1.76266e+06	0.926333	0.755588
AHA_1666	AHA_1666	A0KIV1	Nucleoid-associated protein NdpA	2.15598e-14	533662	562233	582128	559341	517028	549830	488679	518513	0.927006	0.144903
AHA_1819	AHA_1819	A0KJA3	Corrinoid adenosyltransferase	2.40768e-12	241887	267031	242415	250444	229184	233168	234309	232220	0.927233	0.0969427
pyrG	pyrG	A0KGH2	CTP synthase	5.18327e-20	5.55211e+06	5838364	5.53815e+06	5642877	5.3722e+06	5047774	5279063	5.23301e+06	0.927366	0.0405937
nadC	nadC	A0KPV5	Nicotinate-nucleotide pyrophosphorylase	4.05736e-14	556346	674569	619715	616877	569528	571128	576380	572345	0.927811	0.263037
AHA_0762	AHA_0762	A0KGB4	Glutamine/glutamate ABC transporter, periplasmic glutamine/glutamate-binding protein	3.37645e-12	55812.2	52555.7	54076	54148	51652.7	49607.2	49492.8	50250.9	0.928028	0.0293635
AHA_1884	AHA_1884	A0KJG4	Putative pterin-4-alpha-carbinolamine dehydratase	1.36438e-12	506038	573110	512282	530476	505215	504380	467311	492302	0.928037	0.198213
rsmJ	rsmJ	A0KEG6	Ribosomal RNA small subunit methyltransferase J	1.46027e-14	254849	239561	264272	252894	215758	253164	235279	234734	0.928191	0.2344
AHA_0819	AHA_0819	A0KGH1	MazG family protein	4.10208e-14	420761	474656	460896	452104	435734	407598	415776	419703	0.928332	0.149613
rplY	rplY	A0KKE2	50S ribosomal protein L25	6.62611e-15	18032754	19137078	17984644	1.83848e+07	17076148	17110664	17015846	1.70676e+07	0.92835	0.0251142
AHA_3609	AHA_3609	A0KP78	Transcriptional regulator, MarR family	2.88735e-09	89283.9	89142.5	106140	94855.5	93693.9	80611.3	89884.9	88063.4	0.928395	0.377574
AHA_1465	AHA_1465	A0KIA2	Ribosomal large subunit pseudouridine synthase A	2.48143e-10	25393.9	32187.4	34915.1	30832.1	29108.2	30181.6	26611.4	28633.7	0.928698	0.507231
mltB-2	mltB-2	A0KN97	Lytic murein transglycosylase B	1.30819e-10	19012.6	14027.1	15063.5	16034.4	17423	12721.1	14546.7	14896.9	0.929061	0.60762
pntA	pntA	A0KQF4	NAD(P) transhydrogenase subunit alpha	1.38043e-18	394506	477888	441580	437991	404580	410588	405632	406933	0.92909	0.268801
moaA	moaA	A0KIL8	GTP 3',8-cyclase	6.83096e-13	119294	108334	106155	111261	102679	104402	103166	103416	0.929486	0.128075
lipB	lipB	A0KNA1	Octanoyltransferase	6.05652e-13	481865	484994	478762	481874	457754	439369	447100	448074	0.929858	0.0038619
gldA	gldA	A0KQ88	Glycerol dehydrogenase	2.76893e-16	375993	348214	400548	374918	351013	370937	324055	348668	0.929985	0.266081
AHA_4072	AHA_4072	A0KQE6	Polyphenol oxidase	2.12289e-10	287593	269819	237575	264996	256400	220188	262768	246452	0.930022	0.40096
nqrF	nqrF	A0KHD1	Na(+)-translocating NADH-quinone reductase subunit F	2.28253e-14	553231	645858	667226	622105	577404	573631	585560	578865	0.930494	0.286177
secY	secY	A0KF41	Protein translocase subunit SecY	5.4812e-14	291847	357491	356092	335143	332229	306543	296783	311852	0.930502	0.388449
zapE	zapE	A0KPZ4	Cell division protein ZapE	3.16204e-13	131068	148200	129649	136306	130264	127934	122444	126881	0.930854	0.214615
AHA_1562	AHA_1562	A0KIJ7	NAD dependent epimerase/dehydratase family protein	2.7723e-15	210374	195451	207769	204531	193383	186349	191477	190403	0.930924	0.0491721
moaE	moaE	A0KIM9	Molybdopterin converting factor, subunit 2	4.97308e-13	222904	193246	219691	211947	199319	191451	201229	197333	0.931048	0.212487
AHA_0938	AHA_0938	A0KGT4	Flavin dependant oxidoreductase	1.2214e-14	1.15911e+06	1.07618e+06	1.13435e+06	1.12321e+06	1.02739e+06	1.05392e+06	1.05646e+06	1.04592e+06	0.931189	0.0423462
AHA_3838	AHA_3838	A0KPT0	Chemotaxis protein CheV	1.98578e-10	37674.5	35207.2	46147.2	39676.3	37470.5	33681.8	39734.9	36962.4	0.931599	0.509744
cysD	cysD	A0KP36	Sulfate adenylyltransferase subunit 2	4.6395e-16	50816.9	45382	53533.7	49910.9	46381.9	48742.3	44389.4	46504.5	0.931751	0.276642
ihfB	ihfB	A0KJ94	Integration host factor subunit beta	2.42473e-12	427834	433510	455299	438881	414197	410112	402672	408994	0.931901	0.0296128
AHA_2573	AHA_2573	A0KLD2	Microcin immunity protein	1.09163e-09	174056	169487	173265	172270	162633	151519	167464	160539	0.931903	0.075886
argF-1	argF-1	A0KFV2	Ornithine carbamoyltransferase	2.385e-11	225406	200931	249756	225364	204056	214832	211199	210029	0.931955	0.348282
menC	menC	A0KFN5	o-succinylbenzoate synthase	4.34728e-14	209735	209927	198943	206201	196453	194866	185293	192204	0.932117	0.0497425
AHA_3642	AHA_3642	A0KP97	Acyl-CoA thioester hydrolase YbgC	3.53072e-11	196661	211033	209598	205764	192543	190378	192483	191801	0.932143	0.0392129
recD	recD	A0KQ57	RecBCD enzyme subunit RecD	1.97383e-14	53908	48405	44702.3	49005.1	43012.7	48511.7	45536.4	45686.9	0.932289	0.346239
rplD	rplD	A0KF22	50S ribosomal protein L4	1.54858e-18	52837652	56995868	58578224	56137248	50421984	52502608	54088312	5.23376e+07	0.932316	0.132313
AHA_1282	AHA_1282	A0KHS2	Uncharacterized protein	2.82319e-12	80976.7	112078	75362.5	89472.4	65769.6	91027.2	93508	83434.9	0.932522	0.697608
AHA_0582	AHA_0582	A0KFT9	HAD-superfamily hydrolase, subfamily IA, variant 3	2.34875e-13	575800	559149	607901	580950	553817	541296	530388	541834	0.932668	0.0688404
vacJ	vacJ	A0KI40	Lipoprotein VacJ	4.26791e-17	43031.5	37621.9	55783.7	45479	40771	47970.6	38515	42418.9	0.932713	0.641845
apt	apt	A0KKD3	Adenine phosphoribosyltransferase	1.96161e-16	2881775	3.25725e+06	2.95896e+06	3.03266e+06	2885625	2.79637e+06	2.80512e+06	2.82904e+06	0.932857	0.159374
glmS	glmS	A0KQX0	Glutamine--fructose-6-phosphate aminotransferase [isomerizing]	9.82309e-18	1.67342e+06	1.66754e+06	1.68019e+06	1.67372e+06	1.57469e+06	1.57893e+06	1.53207e+06	1.5619e+06	0.933192	0.00191167
AHA_2091	AHA_2091	A0KK20	Beta-glucosidase	3.54776e-16	4348091	3.70419e+06	4.41887e+06	4.15705e+06	3.82765e+06	3929563	3.88113e+06	3.87945e+06	0.933221	0.292576
AHA_2254	AHA_2254	A0KKH7	Aminodeoxychorismate lyase	6.78757e-10	86912.5	65140.3	70975.3	74342.7	64302.2	76035.5	67921.3	69419.7	0.933779	0.540904
AHA_3357	AHA_3357	A0KNJ5	2,4-dienoyl-coa reductase (Nadph)	3.08181e-18	124073	116913	146527	129171	121473	119330	121146	120649	0.934028	0.394726
AHA_2347	AHA_2347	A0KKR9	Phosphofructokinase	1.08249e-13	735145	783814	707305	742088	721219	706646	651639	693168	0.934078	0.187429
AHA_2400	AHA_2400	A0KKW4	Transcriptional regulator, LysR family	1.64369e-13	249500	238173	246769	244814	238678	195031	252616	228775	0.934486	0.415564
AHA_3448	AHA_3448	A0KNT1	Methyl-accepting chemotaxis transducer	3.07045e-12	13127.9	21655.5	13613	16132.1	13618.3	16122.3	15492.2	15077.6	0.934631	0.731526
arnB	arnB	A0KGY8	UDP-4-amino-4-deoxy-L-arabinose--oxoglutarate aminotransferase	8.36996e-17	495588	401830	380005	425807	411543	382687	399806	398012	0.934723	0.488001
AHA_3971	AHA_3971	A0KQ54	Putative AraC-family transcriptional regulatory protein	1.21658e-07	7158.89	6917.51	6514.57	6863.66	6742.16	6358.25	6150.66	6417.02	0.934928	0.155512
hemF	hemF	A0KEX7	Oxygen-dependent coproporphyrinogen-III oxidase	2.6052e-11	317766	352444	353131	341114	320346	320732	315774	318951	0.935027	0.133156
nudJ	nudJ	A0KI54	Phosphatase NudJ	1.77697e-12	361522	349153	314036	341570	319082	323466	316108	319552	0.935538	0.200536
tolB	tolB	A0KP93	Tol-Pal system protein TolB	5.43484e-16	1.79169e+06	1.80592e+06	1845735	1.81445e+06	1.6866e+06	1.68229e+06	1725208	1.69803e+06	0.935839	0.00532089
rbsC	rbsC	A0KKN3	Ribose ABC transporter, permease protein	0.000263124	17268	20509.5	17435.1	18404.2	19518.2	17444.4	14711.3	17224.6	0.935909	0.536322
AHA_3066	AHA_3066	A0KMR7	Iron-sulfur cluster-binding protein	1.05013e-09	167141	158601	174125	166622	155225	169733	142913	155957	0.935991	0.299582
AHA_3678	AHA_3678	A0KPD3	DNA-binding protein HU-alpha	3.088e-17	18700730	17340270	19737324	1.85928e+07	17752170	17273724	17186396	1.74041e+07	0.936068	0.17222
yihI	yihI	A0KEY2	Der GTPase-activating protein YihI	6.23499e-16	779158	751450	795065	775224	730122	723333	724915	726123	0.936662	0.0190359
tmk	tmk	A0KKH9	Thymidylate kinase	3.48591e-21	577077	584003	616586	592555	561961	562992	540187	555046	0.9367	0.0582871
rraB	rraB	A0KNU5	Regulator of ribonuclease activity B	4.05395e-17	1.85647e+06	1.90881e+06	1.72625e+06	1.83051e+06	1.71805e+06	1.71136e+06	1.71546e+06	1714954	0.936872	0.100476
fdhD-2	fdhD-2	A0KL55	Sulfur carrier protein FdhD	6.78055e-11	20997.1	40898.5	43716.6	35204.1	32380.9	37201.4	29377.5	32986.6	0.937011	0.78232
AHA_0563	AHA_0563	A0KFS0	Aminopeptidase P	1.82825e-15	1.85043e+06	1.81704e+06	1.85608e+06	1841184	1.70549e+06	1.72507e+06	1.74525e+06	1725271	0.937044	0.00228199
AHA_2161	AHA_2161	A0KK84	Aspartate/ornithine carbamoyltransferase, Asp/Orn binding domain family	4.06258e-11	159913	108071	150110	139364	130870	131343	129561	130591	0.937049	0.610693
AHA_0267	AHA_0267	A0KEX9	Uncharacterized protein	3.57215e-13	124059	143359	130628	132682	109565	130858	132608	124344	0.937158	0.421773
def-1	def-1	A0KEX0	Peptide deformylase	5.85106e-16	931932	991598	1.00206e+06	975195	898110	928400	917157	914556	0.937818	0.0617453
AHA_0495	AHA_0495	A0KFK2	Glycosidase	8.84661e-08	44739.2	62976.2	103176	70297.1	74680.6	16813.7	106307	65933.6	0.937929	0.896119
glk	glk	A0KHY9	Glucokinase	7.23441e-15	1.59742e+06	1.7124e+06	1.58352e+06	1.63111e+06	1.5544e+06	1484890	1.55183e+06	1.53037e+06	0.938239	0.0974627
AHA_2162	AHA_2162	A0KK85	Diaminopropionate ammonia-lyase	5.85227e-12	57601.8	50437.9	43426	50488.6	49279.3	48536.6	44366.3	47394.1	0.938709	0.517822
AHA_0656	AHA_0656	A0KG13	Arginine ABC transporter, periplasmic arginine-binding protein ArtI	3.75078e-14	544921	551131	552004	549352	512859	514214	520951	516008	0.939302	0.000573236
groL	groL	A0KGL1	60 kDa chaperonin	1.10598e-23	24955596	22210402	23793140	23653046	21467210	22575046	22611068	2.22178e+07	0.93932	0.178108
AHA_1268	AHA_1268	A0KHQ8	Peroxiredoxin	2.37811e-11	117207	119764	117113	118028	115700	107512	109420	110877	0.939415	0.0525564
AHA_1700	AHA_1700	A0KIY5	Flagellin protein	4.86672e-12	82708.3	114942	90046.2	95899	87052.8	92939	90280.3	90090.7	0.939433	0.588988
AHA_2131	AHA_2131	A0KK54	Uncharacterized protein	3.17076e-12	567998	551938	598260	572732	556083	523943	534411	538145	0.939612	0.10489
hemL	hemL	A0KNY9	Glutamate-1-semialdehyde 2,1-aminomutase	1.55733e-17	3304002	3.31743e+06	3.31375e+06	3.31173e+06	3.08295e+06	3.00025e+06	3.25207e+06	3.11176e+06	0.939618	0.0544092
AHA_3018	AHA_3018	A0KMM1	Bifunctional aspartokinase/homoserine dehydrogenase	1.64236e-15	510860	451103	521363	494442	461110	459517	473543	464723	0.939894	0.253933
AHA_4053	AHA_4053	A0KQC7	Uncharacterized protein	8.57968e-23	53453.6	64319.6	72782.6	63518.6	60018.4	53175	65970.8	59721.4	0.940219	0.601451
AHA_3182	AHA_3182	A0KN22	Uncharacterized protein	6.51943e-11	171458	176650	205286	184465	158335	186037	176168	173513	0.940631	0.455877
AHA_0555	AHA_0555	A0KFR2	Chromosome initiation inhibitor	1.38327e-08	54364.1	58861.7	60020.1	57748.6	57500.5	54187.3	51381	54356.3	0.941256	0.241651
AHA_0614	AHA_0614	A0KFX1	Uncharacterized protein	1.46388e-08	65824.8	54819.1	57078.6	59240.8	47560.6	60025.8	59711.2	55765.9	0.941342	0.547924
AHA_3584	AHA_3584	A0KP53	LysM domain protein	1.18528e-17	765688	837701	789000	797463	741313	743534	767422	750757	0.941431	0.109888
AHA_1657	AHA_1657	A0KIU2	Uncharacterized protein	6.28065e-14	936592	766809	940646	881349	764211	881869	843135	829738	0.941442	0.483668
thrB	thrB	A0KMM0	Homoserine kinase	4.27563e-20	543928	532475	525195	533866	518792	507971	481272	502678	0.941581	0.0658573
zntR	zntR	A0KGJ3	Zn(II)-responsive transcriptional regulator	2.01484e-07	42866.6	53054.4	47546.7	47822.6	49969.9	39412.4	45754.8	45045.7	0.941933	0.549368
AHA_2854	AHA_2854	A0KM57	Transaldolase	2.99297e-15	202986	177573	171702	184087	171539	162380	186338	173419	0.942049	0.419579
astB	astB	A0KMV4	N-succinylarginine dihydrolase	1.05879e-17	1.02237e+06	960652	1.01878e+06	1.0006e+06	934371	937959	956136	942822	0.942257	0.0520317
dxs	dxs	A0KNF9	1-deoxy-D-xylulose-5-phosphate synthase	1.40421e-14	1.165e+06	1.09606e+06	1.03808e+06	1.09971e+06	1.03775e+06	1016190	1.05515e+06	1.03636e+06	0.942391	0.17411
folC	folC	A0KLN5	FolC bifunctional protein	1.72737e-10	210870	270559	255528	245652	243198	229405	222254	231619	0.942874	0.500071
trpS-1	trpS-1	A0KR04	Tryptophanyl-tRNA synthetase	2.13581e-12	137984	138812	143012	139936	126723	131996	137472	132063	0.943742	0.085952
flgD	flgD	A0KM43	Basal-body rod modification protein FlgD	1.43085e-11	236386	279472	295638	270499	257164	259887	248844	255298	0.943805	0.44577
pstB	pstB	A0KM15	Phosphate import ATP-binding protein PstB	1.90694e-13	157570	167528	166897	163998	155447	157197	152060	154901	0.944529	0.0626979
AHA_2408	AHA_2408	A0KKX2	Probable GMP synthase (Glutamine-hydrolyzing)	3.18947e-12	389640	369348	380750	379913	359960	357028	359712	358900	0.94469	0.0241624
AHA_2909	AHA_2909	A0KMB2	Outer membrane protein OprM	7.5821e-10	36739.7	32448.9	40478.8	36555.8	30896.3	36322.6	36402.6	34540.5	0.94487	0.532024
fadI	fadI	A0KK76	3-ketoacyl-CoA thiolase	2.71725e-14	246877	246895	236092	243288	228505	224786	236431	229908	0.945002	0.0546508
AHA_0071	AHA_0071	A0KEE4	Uncharacterized protein	2.36052e-13	135734	169982	122638	142785	132310	136007	136519	134946	0.945098	0.609736
AHA_1240	AHA_1240	A0KHN0	Transcriptional regulator, MarR family	7.68034e-11	269422	230398	243579	247800	237425	232231	232995	234217	0.945188	0.305725
deoD-2	deoD-2	A0KPE1	Purine nucleoside phosphorylase DeoD-type	2.92729e-20	13243953	13482681	14165462	1.36307e+07	12841212	12823425	12990116	1.28849e+07	0.945287	0.0568168
AHA_2175	AHA_2175	A0KK98	Guanine deaminase	7.44244e-07	30371	23873.1	29089.5	27777.9	25686.7	27152.6	25947.6	26262.3	0.945438	0.498337
AHA_2709	AHA_2709	A0KLR6	O-methyltransferase	1.02264e-13	226730	212479	226232	221813	204825	189588	234776	209730	0.945523	0.438869
AHA_2348	AHA_2348	A0KKS0	Multiphosphoryl transfer protein (MTP) (Phosphotransferase FPrprotein) (Pseudo-HPr)	7.69312e-21	2.59437e+06	2.57121e+06	2.62046e+06	2.59535e+06	2.42852e+06	2.49315e+06	2.44438e+06	2.45535e+06	0.946059	0.00436506
AHA_3795	AHA_3795	A0KPP2	Paraquat-inducible protein B	6.04236e-11	33318.4	35294.8	33208.2	33940.5	34279.5	30364	31687.7	32110.4	0.94608	0.242272
norR	norR	A0KEJ0	Anaerobic nitric oxide reductase transcription regulator NorR	2.59141e-11	91308.7	89316.7	96924.3	92516.6	82895.2	92958.7	86745.1	87533	0.946133	0.250594
AHA_0751	AHA_0751	A0KGA8	Oxidoreductase, 2-nitropropane dioxygenase family	6.36838e-06	26501.9	34502.8	43784.5	34929.7	34198.1	30704.7	34246.4	33049.7	0.946177	0.732546
murB	murB	A0KQB5	UDP-N-acetylenolpyruvoylglucosamine reductase	1.24363e-18	1.34517e+06	1.30315e+06	1348108	1.33214e+06	1.28828e+06	1.25176e+06	1.24226e+06	1.26077e+06	0.946419	0.0241109
AHA_3994	AHA_3994	A0KQ77	Catalase	4.82733e-18	676308	573041	585541	611630	570749	573646	592273	578889	0.94647	0.380284
AHA_1110	AHA_1110	A0KHA1	DPS family protein	3.84012e-15	1.07742e+06	1.08618e+06	978842	1.04748e+06	1.01724e+06	1.01767e+06	939390	991433	0.946494	0.263736
flgN	flgN	A0KM50	Flagellar protein FlgN	1.86415e-16	229906	244317	238257	237493	215311	229275	229924	224837	0.946708	0.116529
AHA_0137	AHA_0137	A0KEK9	GltR	7.37033e-15	285719	278206	305967	289964	269808	265400	288413	274540	0.946807	0.229406
pnp	pnp	A0KND9	Polyribonucleotide nucleotidyltransferase	1.14629e-17	12315819	12682912	12546224	12514985	11975178	11730422	11843644	11849748	0.946845	0.00659378
metAS	metAS	A0KFJ6	Homoserine O-succinyltransferase	5.79028e-10	86886.3	96621.9	78685	87397.8	84532.7	84590.9	79142.1	82755.2	0.94688	0.445378
AHA_2299	AHA_2299	A0KKM1	Uncharacterized protein	2.20368e-12	168148	197601	189109	184953	174915	166147	184355	175139	0.946941	0.390915
AHA_2800	AHA_2800	A0KM04	Amino acid ABC transporter, periplasmic amino acid-binding protein	4.66203e-12	130529	132398	142194	135040	130785	127216	125657	127886	0.947025	0.142277
fabH	fabH	A0KH32	3-oxoacyl-[acyl-carrier-protein] synthase 3	6.22778e-18	1.70852e+06	1.79494e+06	1879101	1.79419e+06	1.71657e+06	1.67217e+06	1.70907e+06	1.69927e+06	0.947098	0.136917
luxS	luxS	A0KG57	S-ribosylhomocysteine lyase	6.57459e-19	3696695	3.72703e+06	4.24333e+06	3889017	3.59163e+06	3.74056e+06	3.72351e+06	3.68523e+06	0.9476	0.329047
AHA_1690	AHA_1690	A0KIX5	PAS:GGDEF domain protein	8.86849e-12	80545.2	83971.8	82505.2	82340.7	85037.4	76090.7	73038.7	78055.6	0.947959	0.315181
clpP	clpP	A0KJU1	ATP-dependent Clp protease proteolytic subunit	1.09534e-13	769181	839584	812007	806924	759286	751472	784431	765063	0.948122	0.139822
pilB	pilB	A0KPV7	Type IV-A pilus assembly ATPase PilB	2.51882e-10	206810	355525	351993	304776	306583	269490	290845	288972	0.948148	0.768463
rpoB	rpoB	A0KQA5	DNA-directed RNA polymerase subunit beta	1.10598e-23	12620886	12518025	12761740	1.26336e+07	11908458	11954394	12082803	11981885	0.948418	0.00176009
hchA	hchA	A0KMW9	Chaperone protein HchA	4.59265e-12	234206	199523	211614	215114	200131	210690	201608	204143	0.948999	0.362628
AHA_2258	AHA_2258	A0KKI1	Putative deoxyribonuclease YcfH	8.54551e-14	417673	443719	416461	425951	399396	410838	402779	404338	0.94926	0.0856248
minE	minE	A0KK55	Cell division topological specificity factor	2.156e-15	787953	877525	820407	828628	787502	773138	800242	786961	0.949715	0.202007
dxr	dxr	A0KHG9	1-deoxy-D-xylulose 5-phosphate reductoisomerase	1.04997e-11	629033	704163	624916	652704	630645	617389	612342	620125	0.950086	0.28362
fabD	fabD	A0KKH3	Malonyl CoA-acyl carrier protein transacylase	7.70489e-20	5516155	6096742	6.01308e+06	5.87532e+06	5.44533e+06	5562005	5740033	5.58246e+06	0.950153	0.217778
putP	putP	A0KP52	Sodium/proline symporter	3.57481e-07	51504.3	54850.2	49920.7	52091.7	50841.5	48950.7	48741.3	49511.2	0.950461	0.181891
AHA_3415	AHA_3415	A0KNQ3	23S rRNA methyltransferase	4.61671e-10	72304.8	113362	86031.5	90566.2	83485.5	83154.2	91623.8	86087.8	0.950552	0.735866
AHA_1517	AHA_1517	A0KIF4	ATP-dependent Zn proteases	6.39851e-14	153131	125618	149616	142789	135385	133545	138275	135735	0.950603	0.465567
AHA_3749	AHA_3749	A0KPJ6	Uncharacterized protein	1.24132e-11	190081	192902	174445	185809	177297	181298	171301	176632	0.95061	0.226897
AHA_0291	AHA_0291	A0KF03	Qnr	5.5188e-12	36364	36314.7	51159.8	41279.5	36973.6	39391.1	41370.1	39244.9	0.950712	0.71038
hutH	hutH	A0KF87	Histidine ammonia-lyase	7.38111e-14	619567	573198	657878	616881	606577	580061	572902	586513	0.950773	0.316327
rseB	rseB	A0KGE8	Sigma-E factor regulatory protein RseB	1.57221e-13	266009	296521	234786	265772	246324	256175	255753	252751	0.951004	0.511872
pcnB	pcnB	A0KP05	Poly(A) polymerase I	2.59294e-16	1.36009e+06	1.46364e+06	1421479	1.41507e+06	1.34359e+06	1.33081e+06	1.36396e+06	1.34612e+06	0.951275	0.0943515
AHA_1353	AHA_1353	A0KHZ1	Transcriptional regulatory protein PhoP	4.89274e-12	206639	227482	225839	219987	204072	206625	217175	209290	0.951377	0.242194
AHA_3765	AHA_3765	A0KPL2	Uncharacterized protein	4.4663e-19	482816	503072	536524	507471	491064	479019	478873	482986	0.951751	0.204578
cpdA	cpdA	A0KPL0	3',5'-cyclic adenosine monophosphate phosphodiesterase CpdA	9.00686e-14	214872	230604	226537	224004	197223	217799	224703	213241	0.951952	0.320776
bioD	bioD	A0KIC9	ATP-dependent dethiobiotin synthetase BioD	1.60554e-13	410715	381183	414729	402209	376215	391745	380992	382984	0.952202	0.170788
moaB	moaB	A0KIM6	Molybdenum cofactor biosynthesis protein B	7.01304e-14	1.77468e+06	1.86745e+06	1.93227e+06	1.85813e+06	1.73083e+06	1.77818e+06	1.80152e+06	1.77018e+06	0.952665	0.154867
AHA_0167	AHA_0167	A0KEN5	Heptosyltransferase	1.85923e-11	146356	155446	147586	149796	139602	139964	148561	142709	0.95269	0.157707
rplX	rplX	A0KF32	50S ribosomal protein L24	5.75339e-18	1587089	1773030	2.32085e+06	1.89366e+06	1.84405e+06	1.80439e+06	1.76529e+06	1.80458e+06	0.95296	0.708018
ttg2D	ttg2D	A0KQ20	Toluene tolerance protein Ttg2D	3.94327e-15	1802809	1.76821e+06	1.79278e+06	1.78794e+06	1.74173e+06	1.65369e+06	1.7205e+06	1.70531e+06	0.953786	0.0439106
rlmL	rlmL	A0KKK7	Ribosomal RNA large subunit methyltransferase K/L	4.36714e-14	705163	792702	720221	739362	704948	724248	686566	705254	0.953868	0.306631
AHA_3063	AHA_3063	A0KMR4	Formate dehydrogenase	6.76498e-18	306379	293110	285561	295017	279129	293176	272022	281442	0.953988	0.193629
minD	minD	A0KK56	Site-determining protein	2.54706e-19	1.95277e+06	2.01166e+06	2.10284e+06	2.02242e+06	1.96528e+06	1.91581e+06	1.90761e+06	1.92957e+06	0.954087	0.1207
scpB	scpB	A0KMC1	Segregation and condensation protein B	7.01753e-08	47167.2	42635.4	46008.3	45270.3	40868.7	46962.9	41773.9	43201.8	0.954308	0.425739
AHA_3980	AHA_3980	A0KQ63	Putative HTH-type transcriptional regulator YeeY	6.28329e-14	298384	280527	311412	296774	278269	286328	285221	283273	0.954506	0.220217
AHA_0775	AHA_0775	A0KGC7	Arylsulfatase	5.39846e-12	281525	247329	305721	278192	261452	275628	259564	265548	0.954551	0.514063
pncB	pncB	A0KQT4	Nicotinate phosphoribosyltransferase	7.16285e-12	289960	297921	307078	298320	274798	284499	295032	284776	0.954602	0.151571
glpR	glpR	A0KIT6	Glycerol-3-phosphate regulon repressor	3.98359e-13	188337	177472	156941	174250	176445	163418	159371	166411	0.955015	0.498702
glgB	glgB	A0KP85	1,4-alpha-glucan branching enzyme GlgB	6.97927e-15	288233	336134	387601	337323	366105	329272	271335	322237	0.955279	0.723923
prmA	prmA	A0KNJ1	Ribosomal protein L11 methyltransferase	1.54095e-14	1.77139e+06	1.82983e+06	1.67007e+06	1.7571e+06	1.70995e+06	1.64722e+06	1.68026e+06	1679145	0.955634	0.19442
AHA_1345	AHA_1345	A0KHY3	PsrA protein	8.10682e-12	135108	194254	169902	166421	161113	159645	156452	159070	0.955827	0.691379
minC	minC	A0KK57	Probable septum site-determining protein MinC	4.05095e-12	200355	194440	199800	198198	190622	193322	184402	189449	0.955856	0.0543162
AHA_1283	AHA_1283	A0KHS3	Transcriptional protein	3.17103e-23	892208	719837	764142	792062	772007	719231	780944	757394	0.95623	0.563717
AHA_0974	AHA_0974	A0KGX0	Conserved domain protein	1.33596e-08	194093	237683	254199	228658	227318	217762	210905	218662	0.956281	0.618536
AHA_3788	AHA_3788	A0KPN5	Probable Fe(2+)-trafficking protein	2.49213e-12	584465	607112	662101	617893	578670	556101	638260	591010	0.956493	0.469026
hutG	hutG	A0KF85	Formimidoylglutamase	2.82604e-10	138436	117687	140323	132149	130442	127714	121321	126492	0.957197	0.505337
atpC	atpC	A0KQX7	ATP synthase epsilon chain	2.11956e-14	1.57132e+06	1.74783e+06	1635814	1.65165e+06	1.5642e+06	1619919	1.55994e+06	1.58135e+06	0.957435	0.270796
AHA_1647	AHA_1647	A0KIT2	Putative HTH-type transcriptional regulator YafC	3.089e-13	114249	135126	136206	128527	125685	118230	125257	123057	0.957443	0.508532
AHA_1221	AHA_1221	A0KHL1	Probable amino acid ABC transporter, periplasmic-binding protein, putative	2.87677e-13	24979.7	23624.7	25516.2	24706.9	26090.7	22437.5	22449	23659	0.957589	0.47786
AHA_3008	AHA_3008	A0KML1	Extradiol ring-cleavage dioxygenase, class III enzyme, subunit B	1.68458e-10	26596	33389	31038.4	30341.1	31130.7	29720.9	26314.7	29055.4	0.957625	0.627702
rfbA	rfbA	A0KMA9	Glucose-1-phosphate thymidylyltransferase	4.04857e-15	3.58482e+06	3.77307e+06	4046759	3.80155e+06	3.61756e+06	3.68538e+06	3.62098e+06	3.6413e+06	0.957847	0.303718
AHA_3779	AHA_3779	A0KPM6	Transcriptional regulator, LysR family	3.30579e-11	43459	48231.6	40847.2	44179.3	42650.1	41373	43007.8	42343.6	0.95845	0.454432
AHA_2156	AHA_2156	A0KK79	YaeQ	6.08467e-15	671665	641252	682390	665102	645805	633989	632618	637471	0.958455	0.100944
AHA_3475	AHA_3475	A0KNU8	Proline iminopeptidase	2.1578e-23	295065	768776	946013	669951	639934	631589	655021	642181	0.958549	0.893327
AHA_1801	AHA_1801	A0KJ85	Oxygen-insensitive NADPH nitroreductase	4.7864e-14	145542	129533	134057	136377	131765	125864	134738	130789	0.959024	0.361706
AHA_2956	AHA_2956	A0KMF9	Response regulator with TPR repeat, putative	3.69936e-12	71472.3	72924.5	74348.6	72915.1	69997.9	69757.5	70085.6	69947	0.959294	0.0238004
AHA_1950	AHA_1950	A0KJN0	Transcriptional regulator, LysR family	2.86267e-08	38155.7	35220.4	33551.7	35642.6	32158	33718.6	36703.6	34193.4	0.959342	0.486952
pepB	pepB	A0KJ38	Aminopeptidase B	8.78366e-14	636087	693609	692138	673945	663357	647763	629441	646854	0.959802	0.272713
psd	psd	A0KNT6	Phosphatidylserine decarboxylase proenzyme	3.20178e-21	1.8229e+06	1.92743e+06	1.91241e+06	1.88758e+06	1809821	1.79603e+06	1.83512e+06	1.81366e+06	0.960837	0.0993307
AHA_3126	AHA_3126	A0KMX5	Extracellular deoxyribonuclease	1.12504e-13	25880.6	20142.7	33053	26358.8	19093.5	34042.6	22910	25348.7	0.961678	0.870987
AHA_2715	AHA_2715	A0KLS2	Putative ATP-dependent RNA helicase RhlE	1.40832e-17	434592	529593	539082	501089	491792	484275	469655	481907	0.96172	0.602652
flgE	flgE	A0KM42	Flagellar hook protein FlgE	2.87889e-16	699702	771234	647817	706251	633893	712064	692669	679542	0.962182	0.56647
AHA_0845	AHA_0845	A0KGJ6	Heme chaperone HemW	1.29474e-11	145548	144524	138682	142918	138349	136186	138072	137536	0.962341	0.0744549
AHA_3198	AHA_3198	A0KN38	Thioredoxin domain protein, DsbA family	0.000805603	65198.6	60561.9	116.706	41959	42595.4	40392.8	38158.8	40382.3	0.962423	0.943763
AHA_0055	AHA_0055	A0KEC0	Uncharacterized protein	7.86081e-13	187499	200880	187484	191955	193893	186501	173947	184780	0.962624	0.383435
AHA_0471	AHA_0471	A0KFH8	Carboxylesterase 2	1.30206e-12	435024	435304	395771	422033	419199	397043	403001	406414	0.962992	0.348056
pepE	pepE	A0KND3	Dipeptidase E	6.12238e-14	863474	927269	1.00891e+06	933216	905355	883001	908066	898808	0.963129	0.466788
AHA_2306	AHA_2306	A0KKM8	Uncharacterized protein	1.3742e-09	201438	175159	176857	184485	171030	180965	181117	177704	0.963245	0.498613
rplJ	rplJ	A0KQA7	50S ribosomal protein L10	2.85684e-21	22569578	21567390	20800412	2.16458e+07	20887900	21232240	20430716	2.08503e+07	0.963249	0.230102
mreC	mreC	A0KFA8	Cell shape-determining protein MreC	3.43561e-09	155363	149919	162627	155970	132242	152738	165756	150246	0.9633	0.6122
tdh	tdh	A0KQV6	L-threonine 3-dehydrogenase	6.43516e-18	458977	499261	425339	461192	455740	422502	455518	444586	0.963994	0.527917
gspL	gspL	A0KFT4	Type II secretion system protein L	5.47633e-13	430791	454430	391064	425428	418232	424938	387749	410306	0.964454	0.52503
AHA_3479	AHA_3479	A0KNV2	Putative thiosulfate sulfurtransferase	3.49128e-15	832692	793795	779176	801888	755869	770527	794149	773515	0.964617	0.218922
glyS	glyS	A0KEJ9	Glycine--tRNA ligase beta subunit	6.21628e-20	3.07276e+06	2.95883e+06	2.91721e+06	2.98293e+06	2913557	2.8751e+06	2.84456e+06	2.87774e+06	0.964735	0.106141
AHA_1162	AHA_1162	A0KHF2	Uncharacterized protein	4.9752e-15	517229	553244	532454	534309	507025	511416	528367	515603	0.96499	0.202945
thrC	thrC	A0KML9	Threonine synthase	6.2441e-15	736896	674592	643484	684990	630295	694420	658528	661081	0.965095	0.51058
AHA_3936	AHA_3936	A0KQ24	Protein PmbA	3.92747e-13	924817	901714	863638	896723	848621	872072	875838	865510	0.965193	0.189428
AHA_1047	AHA_1047	A0KH39	Uncharacterized protein	3.77907e-10	101549	116835	114481	110955	108371	103231	109760	107121	0.965444	0.497944
bsr	bsr	A0KLG5	Broad specificity amino-acid racemase	1.21903e-17	2617631	3.0117e+06	2.95354e+06	2.86096e+06	2.75094e+06	2739154	2.79749e+06	2.76253e+06	0.965596	0.47209
AHA_2994	AHA_2994	A0KMJ7	DNA-binding protein	2.01729e-20	6615499	6.37954e+06	6.74027e+06	6.57844e+06	6.39155e+06	6272201	6396139	6.3533e+06	0.965776	0.117797
AHA_3692	AHA_3692	A0KPE6	Putative deoxyribonuclease	0.000143475	69747.4	40541.2	70189.1	60159.2	57481.4	58802.9	58037.3	58107.2	0.965891	0.844648
lysA	lysA	A0KFI0	Diaminopimelate decarboxylase	9.52921e-15	1.02992e+06	1.05484e+06	1.12704e+06	1.0706e+06	1.00527e+06	1.05118e+06	1.0462e+06	1.03422e+06	0.966014	0.326271
rhlB	rhlB	A0KEG9	ATP-dependent RNA helicase RhlB	1.5812e-16	2.55586e+06	2.65452e+06	2.97805e+06	2.72947e+06	2.6531e+06	2.58543e+06	2.67454e+06	2.63769e+06	0.966372	0.520035
atpG	atpG	A0KQX9	ATP synthase gamma chain	2.60463e-21	2.95027e+06	3.4346e+06	3.2086e+06	3.19783e+06	3.10392e+06	3064873	3.10283e+06	3090540	0.966451	0.487675
galE-1	galE-1	A0KHA4	UDP-glucose 4-epimerase	4.6627e-18	690386	620753	603447	638195	640168	624085	586174	616809	0.966489	0.52843
potF	potF	A0KQL0	Putrescine-binding periplasmic protein	1.5323e-19	1.03849e+06	1.13665e+06	1.15038e+06	1.10851e+06	1.0585e+06	1097099	1058663	1.07142e+06	0.966543	0.378619
mgsA	mgsA	A0KPS3	Methylglyoxal synthase	2.02571e-11	336049	396846	361732	364876	347364	363418	347400	352728	0.966706	0.545473
uvrB	uvrB	A0KL12	UvrABC system protein B	1.08379e-19	210168	231013	202750	214644	212018	198116	212788	207641	0.967373	0.510718
AHA_3901	AHA_3901	A0KPY9	Ubiquinol--cytochrome c reductase, cytochrome c1	2.22002e-10	130087	180725	152810	154541	154306	161312	132931	149516	0.967489	0.781663
AHA_1656	AHA_1656	A0KIU1	Transcriptional regulator, LysR family	1.34457e-13	113586	143816	134011	130471	126159	127082	125507	126250	0.967646	0.660583
AHA_3362	AHA_3362	A0KNK0	General negative regulator of transcription subunit 1	2.30227e-07	137346	99424.1	85250.1	107340	85090.3	141064	85447.8	103867	0.967648	0.893025
parE	parE	A0KPK3	DNA topoisomerase 4 subunit B	2.75463e-13	816684	762960	853160	810934	786075	786458	782329	784954	0.967963	0.378009
AHA_3786	AHA_3786	A0KPN3	General secretion pathway protein B	5.60606e-08	190810	296483	262730	250008	219144	225273	281665	242028	0.968081	0.839676
msrP	msrP	A0KQD0	Protein-methionine-sulfoxide reductase catalytic subunit MsrP	5.69125e-10	234668	266915	233450	245011	238447	251987	221237	237224	0.968216	0.610521
AHA_3570	AHA_3570	A0KP39	Nodulation efficiency family protein	2.03009e-06	63298.3	31582.7	41196	45359	45681.9	45071	41036.8	43929.9	0.968493	0.887722
AHA_0737	AHA_0737	A0KG94	Transcriptional regulator, LysR family	7.28618e-08	73580.2	90672.2	64962.1	76404.8	72352.3	77632	72044.4	74009.6	0.96865	0.773253
glmU	glmU	A0KQX6	Bifunctional protein GlmU	4.48658e-15	1.03736e+06	968926	1.07896e+06	1.02841e+06	1.00134e+06	980779	1007297	996474	0.968942	0.388793
tadA	tadA	A0KM18	tRNA-specific adenosine deaminase	3.3946e-10	32611.3	34929.1	30937.5	32826	41729.8	29550.1	24142.7	31807.5	0.968974	0.857722
AHA_2240	AHA_2240	A0KKG3	Pseudouridine synthase	3.82084e-15	175508	209476	271945	218976	220925	206364	209285	212192	0.969016	0.824073
AHA_2547	AHA_2547	A0KLA6	Amine oxidase, flavin-containing superfamily	2.6659e-13	316155	327767	283183	309035	303049	285712	309815	299525	0.969227	0.564495
gltA	gltA	A0KJK2	Citrate synthase	1.10598e-23	4.12259e+06	4479711	4127375	4.24322e+06	4127779	4.12786e+06	4.08243e+06	4.11269e+06	0.969237	0.335047
gppA	gppA	A0KEG8	Guanosine-5'-triphosphate,3'-diphosphate pyrophosphatase	1.07849e-16	212760	207807	210063	210210	203886	201756	205751	203798	0.969497	0.0251977
srlR	srlR	A0KQX1	Glucitol operon repressor	5.6827e-13	159514	169162	187644	172107	172810	171630	156191	166877	0.969616	0.623176
rlmI	rlmI	A0KKF0	Ribosomal RNA large subunit methyltransferase I	3.35203e-13	1.28243e+06	1342451	1373073	1.33265e+06	1.30167e+06	1.28548e+06	1290231	1.29246e+06	0.969842	0.211527
ihfA	ihfA	A0KKP3	Integration host factor subunit alpha	1.52133e-13	1.26868e+06	1.32381e+06	1.33504e+06	1.30918e+06	1250909	1.2868e+06	1.27377e+06	1.27049e+06	0.970452	0.168382
rpsS	rpsS	A0KF25	30S ribosomal protein S19	9.00569e-16	809559	867989	1257196	978248	939830	967337	941916	949694	0.970811	0.849159
AHA_3747	AHA_3747	A0KPJ4	Uncharacterized protein	3.20176e-11	241715	250920	205680	232772	232528	242661	203169	226119	0.971421	0.733057
AHA_3423	AHA_3423	A0KNR1	Esterase YafA	4.33069e-15	852512	859621	893596	868576	829876	865954	836384	844071	0.971787	0.219555
rnfG	rnfG	A0KLJ6	Ion-translocating oxidoreductase complex subunit G	4.93035e-12	225660	226018	212569	221416	218056	211433	216034	215174	0.971812	0.266636
AHA_3751	AHA_3751	A0KPJ8	Uncharacterized protein	5.38018e-12	365797	442640	433439	413959	387456	426720	392939	402372	0.972009	0.69161
queE	queE	A0KJA1	7-carboxy-7-deazaguanine synthase	7.68017e-13	461530	548661	531093	513761	513158	497083	488185	499475	0.972194	0.631916
galU	galU	A0KNX2	UTP--glucose-1-phosphate uridylyltransferase	3.16059e-19	3.84007e+06	3.99558e+06	4038153	3.95793e+06	3828098	3.84764e+06	3868197	3.84798e+06	0.972219	0.14733
AHA_1165	AHA_1165	A0KHF5	Protein MioC	4.2902e-12	122718	98844.8	71755.5	97772.8	73430.6	79943	131814	95062.4	0.972278	0.914172
prlC	prlC	A0KEG4	Oligopeptidase A	3.34787e-17	1.66467e+06	1.57509e+06	1.71173e+06	1.6505e+06	1.6136e+06	1.61757e+06	1.58307e+06	1.60475e+06	0.97228	0.332472
miaA	miaA	A0KGS0	tRNA dimethylallyltransferase	3.38784e-16	442212	425482	481551	449748	431713	460549	419698	437320	0.972366	0.5783
AHA_0035	AHA_0035	A0KR21	Hydrolase, Cof family	2.49068e-14	517076	490625	514957	507553	491682	492222	497312	493738	0.972783	0.186453
ftsA	ftsA	A0KPW9	Cell division protein FtsA	1.97661e-19	2104826	1.98522e+06	2.05727e+06	2.04911e+06	2022817	1.99429e+06	1.96902e+06	1.99538e+06	0.97378	0.231113
AHA_3956	AHA_3956	A0KQ39	Probable csgAB operon transcriptional regulatory protein	2.2825e-07	26021.5	35410.7	36846.2	32759.5	29305.6	31277.5	35143.3	31908.8	0.974033	0.833957
lpxA	lpxA	A0KHH5	Acyl-[acyl-carrier-protein]--UDP-N-acetylglucosamine O-acyltransferase	1.10598e-23	4273819	4.10655e+06	3.93169e+06	4.10402e+06	4.05217e+06	4.05469e+06	3.88886e+06	3.99857e+06	0.974307	0.403519
asd-2	asd-2	A0KLN9	Aspartate-semialdehyde dehydrogenase	1.0168e-14	1.44518e+06	1.5994e+06	1.49261e+06	1.5124e+06	1.44432e+06	1.47575e+06	1.50083e+06	1.47363e+06	0.974369	0.468459
AHA_2106	AHA_2106	A0KK35	YbaK/prolyl-tRNA synthetase domain protein	9.72108e-12	103087	90866.3	104149	99367.4	95427.7	99305.4	95775	96836	0.974526	0.598934
AHA_1815	AHA_1815	A0KJ99	DTW domain protein, putative	3.26043e-06	18789.1	23807.1	23058.1	21884.8	22692	19568.5	21723.9	21328.1	0.974564	0.774387
AHA_0652	AHA_0652	A0KG09	Iron(III) ABC transporter, ATP-binding protein	1.73881e-13	157928	172680	172945	167851	162662	163790	164302	163585	0.974586	0.440447
AHA_4228	AHA_4228	A0KQU9	Putative heptosyltransferase III	2.23333e-17	264133	262751	238829	255238	248047	251618	246877	248847	0.974962	0.486093
cmoB	cmoB	A0KIF5	tRNA U34 carboxymethyltransferase	3.01102e-15	364670	346442	342710	351274	346402	331428	350248	342693	0.975571	0.388924
era	era	A0KGF3	GTPase Era	8.7221e-19	634787	595539	656254	628860	632424	605559	602850	613611	0.975752	0.490844
fbaA	fbaA	A0KGD4	Fructose-bisphosphate aldolase	1.10598e-23	22902266	25005478	22261228	2.33897e+07	21998288	23629258	22849720	2.28258e+07	0.975891	0.585979
sun	sun	A0KEW8	Ribosomal RNA small subunit methyltransferase B	2.43134e-18	337187	647480	310285	431651	423411	390179	450934	421508	0.976502	0.930722
AHA_2036	AHA_2036	A0KJW5	RecF/RecN/SMC family protein	2.90214e-16	807010	829000	259124	631711	568245	642680	639956	616961	0.97665	0.941226
AHA_2084	AHA_2084	A0KK13	3-oxoacyl-[acyl-carrier-protein] reductase	2.92088e-06	56904.3	52410.9	68770.7	59362	62930.1	50406.5	60666.6	58001.1	0.977074	0.837461
prpD	prpD	A0KKI9	2-methylcitrate dehydratase	1.19381e-15	247404	271521	285391	268105	270914	249730	265384	262009	0.977262	0.658326
cheB-2	cheB-2	A0KI24	Protein-glutamate methylesterase/protein-glutamine glutaminase	7.36077e-16	872407	890017	939020	900481	893807	867595	879596	880333	0.977624	0.398136
rbfA	rbfA	A0KNE2	Ribosome-binding factor A	2.87889e-16	2.69355e+06	2920508	2.62041e+06	2.74482e+06	2.70568e+06	2.6966e+06	2.64861e+06	2.68363e+06	0.977705	0.542594
ndk	ndk	A0KJ40	Nucleoside diphosphate kinase	1.59393e-20	8751882	10048023	9224114	9.34134e+06	9234718	9063680	9104277	9134225	0.977828	0.616684
algQ	algQ	A0KPD4	Transcriptional regulatory protein AlgQ	1.93474e-16	519993	395398	507024	474138	439460	491448	459983	463630	0.977838	0.81621
nagA-2	nagA-2	A0KIG2	N-acetylglucosamine-6-phosphate deacetylase	9.29907e-15	600357	697842	674759	657653	644504	652574	633708	643595	0.978625	0.662901
lipA	lipA	A0KNA3	Lipoyl synthase	1.34859e-17	1.8178e+06	1.86129e+06	1.91036e+06	1.86315e+06	1.77435e+06	1846138	1849940	1.82348e+06	0.978707	0.336124
trmB	trmB	A0KNV5	tRNA (guanine-N(7)-)-methyltransferase	1.03543e-16	1.1033e+06	1205971	1.08769e+06	1.13232e+06	1.09961e+06	1.11911e+06	1.10643e+06	1.10838e+06	0.978863	0.558403
AHA_1826	AHA_1826	A0KJA9	Hemolysin co-regulated protein	1.12895e-17	2.84446e+06	3106510	2.7006e+06	2883856	2.8547e+06	2.83567e+06	2778860	2.82308e+06	0.978924	0.641795
AHA_2570	AHA_2570	A0KLC9	Aspartokinase	1.076e-12	94505.1	81413.1	79197.9	85038.7	86589.9	80982.6	82182.7	83251.7	0.978987	0.742347
rnt	rnt	A0KLK2	Ribonuclease T	1.42714e-13	277347	350221	337672	321747	316136	319420	309666	315074	0.979259	0.783168
AHA_3900	AHA_3900	A0KPY8	Stringent starvation protein A	9.24915e-18	4.61608e+06	4865033	5.02296e+06	4.83469e+06	4.66776e+06	4703394	4833968	4.73504e+06	0.979388	0.482168
ribE-2	ribE-2	A0KNG7	6,7-dimethyl-8-ribityllumazine synthase	2.11629e-16	4.11323e+06	4.44905e+06	4340341	4.30087e+06	4.12284e+06	4.19674e+06	4319381	4.21299e+06	0.979566	0.484959
fadA	fadA	A0KEL0	3-ketoacyl-CoA thiolase	2.47035e-16	1.07256e+06	962334	1.06749e+06	1.03413e+06	1.02505e+06	982362	1.03172e+06	1.01305e+06	0.979616	0.618517
AHA_2545	AHA_2545	A0KLA4	Uncharacterized protein	3.27284e-10	83918	56537.7	56478.1	65644.6	64899.5	67663.4	60361.1	64308	0.979639	0.893597
recB	recB	A0KQ58	RecBCD enzyme subunit RecB	4.51586e-12	75527.2	74984.7	82509.3	77673.8	75802.9	75682.6	76829	76104.8	0.979801	0.556772
mutM	mutM	A0KEN2	Formamidopyrimidine-DNA glycosylase	3.94217e-13	352053	359107	323417	344859	361043	321950	330836	337943	0.979946	0.689568
alaS	alaS	A0KPG1	Alanine--tRNA ligase	2.02565e-21	4.33073e+06	3.98471e+06	4367332	4.22759e+06	4.12362e+06	4.18469e+06	4121368	4.14323e+06	0.980045	0.53254
AHA_1703	AHA_1703	A0KIY8	Uncharacterized protein	1.55016e-13	272242	299478	277204	282974	287198	261549	283546	277431	0.980409	0.65737
AHA_3367	AHA_3367	A0KNK5	Methyl-accepting chemotaxis protein	1.71148e-12	101113	114104	92952.5	102723	103832	102177	96255	100755	0.980835	0.779512
aroA	aroA	A0KJQ9	3-phosphoshikimate 1-carboxyvinyltransferase	7.57276e-17	1.17945e+06	1.18656e+06	1.27568e+06	1.2139e+06	1.21719e+06	1.20373e+06	1.15286e+06	1.19126e+06	0.981348	0.570017
rsmC	rsmC	A0KPP9	Ribosomal RNA small subunit methyltransferase C	9.17989e-13	331163	369712	348783	349886	340407	342816	346870	343365	0.981362	0.594794
AHA_1977	AHA_1977	A0KJQ7	Electron transfer flavoprotein alpha-subunit	2.05754e-10	347872	320504	362317	343565	357592	320862	333227	337227	0.981553	0.717751
rlmE	rlmE	A0KNF1	Ribosomal RNA large subunit methyltransferase E	6.28975e-16	532511	503219	621659	552463	538485	583636	505481	542534	0.982028	0.825581
AHA_4287	AHA_4287	A0KR03	Cystine-binding periplasmic protein	1.46235e-13	715815	726744	671775	704778	695314	684201	696826	692114	0.982031	0.503923
AHA_3065	AHA_3065	A0KMR6	Cytoplasmic 'private chaperone' of TorD family, probably for assembly of Mo-cofactor in formate dehydrogenase	5.19197e-10	104393	99718.9	118318	107477	108471	106247	101941	105553	0.982101	0.760957
gor	gor	A0KR16	Glutathione-disulfide reductase	2.21885e-17	1.73895e+06	1.70226e+06	1.76079e+06	1.734e+06	1.66058e+06	1725127	1.72518e+06	1.70363e+06	0.982485	0.331006
xerD	xerD	A0KNB4	Tyrosine recombinase XerD	1.02756e-10	77668.6	71464.4	82950.1	77361.1	71315.4	79530.3	77352.7	76066.1	0.983261	0.769526
pdxB	pdxB	A0KLP0	Erythronate-4-phosphate dehydrogenase	1.56311e-14	636620	635300	603648	625189	627353	610596	606262	614737	0.983281	0.451763
AHA_2875	AHA_2875	A0KM78	Putative periplasmic protein	3.55309e-05	27370	18150.2	24666.7	23395.6	17327.8	17443.5	34279.2	23016.8	0.983809	0.954658
accA	accA	A0KHH9	Acetyl-coenzyme A carboxylase carboxyl transferase subunit alpha	5.51909e-18	4976783	5229414	4772669	4.99296e+06	4.88894e+06	4949846	4898492	4.91243e+06	0.983872	0.578754
AHA_3059	AHA_3059	A0KMR0	Malate oxidoreductase	3.19129e-15	762371	732888	823166	772808	763332	759837	757910	760360	0.983892	0.664446
AHA_1827	AHA_1827	A0KJB0	VgrG protein	6.37239e-12	494918	615096	495083	535032	513910	530637	535050	526532	0.984113	0.844193
AHA_0343	AHA_0343	A0KF50	Modulator of glutathione-dependent potassium efflux system	7.59795e-11	170556	159788	157466	162603	167590	147388	165145	160041	0.984243	0.750955
AHA_2819	AHA_2819	A0KM22	Uncharacterized protein	2.72005e-13	277238	292146	284880	284754	283444	272706	285287	280479	0.984986	0.503558
AHA_2163	AHA_2163	A0KK86	Peptidase, M20/M25/M40 family	1.29906e-12	166895	122493	165744	151710	133480	159135	155737	149451	0.985105	0.898785
dnaK	dnaK	A0KMI6	Chaperone protein DnaK	9.9705e-23	16765975	17129084	17848288	1.72478e+07	16806256	16830024	17338000	1.69914e+07	0.985137	0.518185
AHA_3915	AHA_3915	A0KQ03	Dihydroorotase	0.00164047	567311	674243	133301	458285	500236	419464	434844	451515	0.985226	0.969648
AHA_0135	AHA_0135	A0KEK7	ABC-type sugar transport system, periplasmic component	1.33998e-14	85005.2	66636.9	75266.1	75636.1	72956.7	76574.4	74038.6	74523.2	0.985287	0.847149
AHA_2378	AHA_2378	A0KKV0	Chromosome partition protein MukE	3.40268e-14	1.13302e+06	1.12759e+06	1129047	1.12988e+06	1.11748e+06	1.08338e+06	1.13916e+06	1113337	0.985355	0.367894
AHA_1794	AHA_1794	A0KJ78	CsgA	0.000348769	48476	46581.2	116.706	31724.6	116.706	116.706	93556.2	31263.2	0.985455	0.990093
AHA_0357	AHA_0357	A0KF64	Uncharacterized protein	2.82544e-12	182527	230524	229737	214263	215451	205670	212342	211154	0.985492	0.856563
AHA_3677	AHA_3677	A0KPD2	Uncharacterized protein	3.60427e-10	90065.7	89802.4	91192	90353.3	73275.5	87253.6	106616	89048.2	0.985555	0.899214
AHA_1877	AHA_1877	A0KJF7	Psp operon transcriptional activator	9.29269e-14	170307	207911	167016	181745	178885	180920	177601	179135	0.985643	0.852423
AHA_0650	AHA_0650	A0KG07	Iron binding protein FbpA	1.74382e-17	943784	991379	800856	912006	901386	913374	882258	899006	0.985746	0.833523
hemC	hemC	A0KFH6	Porphobilinogen deaminase	6.25991e-17	1.42548e+06	1.39485e+06	1.45105e+06	1.42379e+06	1.40236e+06	1.40363e+06	1.40552e+06	1.40384e+06	0.985983	0.287273
AHA_3504	AHA_3504	A0KNX7	DNA replication protein, putative	5.88364e-15	426892	421340	466969	438400	419035	435480	442290	432268	0.986013	0.720145
rpmC	rpmC	A0KF29	50S ribosomal protein L29	1.21411e-16	12787449	15484021	13022148	1.37645e+07	13696786	13470246	13550198	13572410	0.986042	0.835096
AHA_4195	AHA_4195	A0KQR7	NADP-dependent malic enzyme	6.54945e-17	1940204	1790002	1.82201e+06	1.85074e+06	1.86632e+06	1.80625e+06	1.80232e+06	1824964	0.986072	0.634364
AHA_2567	AHA_2567	A0KLC6	Uncharacterized protein	1.7398e-11	287815	181602	294276	254564	265312	237054	250778	251048	0.986188	0.929673
AHA_4052	AHA_4052	A0KQC6	Two-component system, regulatory protein	2.38713e-23	394288	391219	379544	388351	382586	382366	384430	383127	0.98655	0.31392
AHA_1144	AHA_1144	A0KHD4	Uncharacterized protein	7.43734e-18	771599	769104	868218	802974	787795	783907	805380	792361	0.986783	0.765837
glyQ	glyQ	A0KEK0	Glycine--tRNA ligase alpha subunit	1.11262e-17	2.51098e+06	2.43523e+06	2426178	2457463	2433822	2434757	2406751	2425110	0.986835	0.318403
AHA_0411	AHA_0411	A0KFB8	Outer membrane protein	1.45284e-13	268965	313860	288162	290329	270295	308382	280928	286535	0.986932	0.836771
AHA_4270	AHA_4270	A0KQY6	Chromosome partitioning protein ParB	4.05395e-17	528386	543269	539405	537020	530335	520687	539499	530174	0.987251	0.385058
AHA_2602	AHA_2602	A0KLG1	Dihydroorotase	2.02438e-13	800712	817864	827599	815392	802287	799703	813880	805290	0.987611	0.323911
AHA_3731	AHA_3731	A0KPH8	Transcriptional regulator, LysR family	3.74212e-17	104719	93860.2	96035.1	98204.7	95681.1	98211.3	97168.7	97020.4	0.98794	0.744958
AHA_2796	AHA_2796	A0KM00	Transcriptional regulatory protein UhpA	4.86672e-12	44112.4	43020.2	39480.8	42204.5	50843	39411.3	34868.3	41707.5	0.988225	0.924914
infB	infB	A0KNE3	Translation initiation factor IF-2	1.10598e-23	6941824	7303334	7.3605e+06	7.20189e+06	7264702	7.03626e+06	7058540	7.11983e+06	0.988607	0.613209
AHA_3494	AHA_3494	A0KNW7	Group II decarboxylase	2.84307e-23	405274	408289	376277	396613	384638	393105	398565	392103	0.988626	0.702257
pheS	pheS	A0KKP5	Phenylalanine--tRNA ligase alpha subunit	5.69286e-17	3.52387e+06	3.85775e+06	3636459	3.67269e+06	3.67077e+06	3.63179e+06	3592585	3.63171e+06	0.988842	0.704698
lepB	lepB	A0KGF1	Signal peptidase I	1.03848e-12	93001.1	90161.5	91250.5	91471	118991	48917.9	103474	90460.8	0.988956	0.964388
murA	murA	A0KQ23	UDP-N-acetylglucosamine 1-carboxyvinyltransferase	2.23185e-17	3.28498e+06	3.22695e+06	3.05127e+06	3.18773e+06	3.18567e+06	3.12176e+06	3150597	3.15268e+06	0.989002	0.654605
AHA_4026	AHA_4026	A0KQA3	MukF protein	5.61646e-14	348849	355807	381844	362167	353251	366991	354538	358260	0.989213	0.739419
AHA_2485	AHA_2485	A0KL48	Uncharacterized protein	2.71092e-14	1461782	1.35518e+06	1.28117e+06	1.36604e+06	1.34084e+06	1359839	1.35341e+06	1.35136e+06	0.989254	0.794459
AHA_4142	AHA_4142	A0KQL4	Uncharacterized protein	3.85646e-13	274545	259293	266089	266642	249675	274666	267159	263833	0.989466	0.760822
queC	queC	A0KJA0	7-cyano-7-deazaguanine synthase	1.51525e-16	506501	521076	474804	500794	496490	504013	486203	495569	0.989567	0.738572
dnaN	dnaN	A0KEE7	Beta sliding clamp	2.36921e-19	1.10167e+06	1.06881e+06	1.10013e+06	1.0902e+06	1087022	1.05695e+06	1.09281e+06	1.07893e+06	0.989659	0.505577
AHA_0725	AHA_0725	A0KG82	ATPase family associated with various cellular activities (AAA), putative	5.28339e-16	146450	159528	144051	150010	150893	147656	146936	148495	0.989905	0.775404
AHA_1211	AHA_1211	A0KHK1	Esterase/lipase	1.09313e-22	198045	185767	204280	196031	198600	186053	197610	194088	0.990088	0.788281
AHA_3851	AHA_3851	A0KPT9	Cobalamin synthesis protein/P47K family protein	6.27111e-18	865876	922106	805463	864482	873334	848311	846673	856106	0.990311	0.821465
AHA_2135	AHA_2135	A0KK58	YcgL domain-containing protein AHA_2135	2.37446e-09	163164	173357	174465	170329	165228	175378	165523	168710	0.990496	0.757935
cpoB	cpoB	A0KP91	Cell division coordinator CpoB	1.76712e-13	657337	638964	658995	651765	670777	626556	640459	645931	0.991048	0.70888
grxA	grxA	A0KLI3	Glutaredoxin	7.43734e-18	1.27869e+06	1.2047e+06	1.15684e+06	1.21341e+06	1153384	1.23901e+06	1.21574e+06	1.20271e+06	0.991185	0.818687
AHA_0678	AHA_0678	A0KG35	Nodulation protein NolR	1.45912e-11	221256	249891	229413	233520	241366	224322	228742	231477	0.991252	0.847064
rnc	rnc	A0KGF2	Ribonuclease 3	1.65445e-13	1.12832e+06	1.1609e+06	1.08314e+06	1.12412e+06	1.09006e+06	1.13733e+06	1.1159e+06	1.11443e+06	0.991378	0.73179
AHA_0429	AHA_0429	A0KFD6	Acetyltransferase, GNAT family	1.3926e-12	282395	271769	267181	273782	270189	271875	272305	271457	0.991507	0.636391
efp	efp	A0KN67	Elongation factor P	2.30455e-23	25542270	25671022	24160640	25124644	25089048	25256106	24397520	2.49142e+07	0.991625	0.721612
AHA_2626	AHA_2626	A0KLI4	Uncharacterized protein	3.36317e-07	8191.53	8993.96	12050.5	9745.32	10147.9	10855	7992.99	9665.31	0.991789	0.958839
AHA_3720	AHA_3720	A0KPG7	Uncharacterized protein	1.20026e-11	953192	1.44268e+06	1.48006e+06	1.29198e+06	1.29656e+06	1.22737e+06	1.32048e+06	1.28147e+06	0.99187	0.95424
AHA_2987	AHA_2987	A0KMJ0	Probable manganese-dependent inorganic pyrophosphatase	6.32776e-09	102944	76313.4	72528.9	83928.9	62432.3	93395.9	93925.3	83251.2	0.991925	0.964073
AHA_1097	AHA_1097	A0KH88	Uncharacterized protein	5.26032e-16	507952	520965	527401	518773	523910	515934	504021	514622	0.991998	0.636593
AHA_4113	AHA_4113	A0KQI6	Cell division protein	1.30164e-10	44601.8	55409	87891.8	62634.2	61037.6	59746.4	65632.8	62138.9	0.992093	0.971719
AHA_2142	AHA_2142	A0KK66	Sensory box/GGDEF family protein	8.1788e-12	96325.8	92047.5	89192.7	92522	91913.5	90772.8	92844.8	91843.7	0.992669	0.768953
engB	engB	A0KEY0	Probable GTP-binding protein EngB	3.83992e-15	1.12431e+06	1.26309e+06	1.37244e+06	1.25328e+06	1201665	1.2457e+06	1.2852e+06	1.24419e+06	0.992746	0.910243
AHA_0375	AHA_0375	A0KF82	Carbonic anhydrase	3.01266e-14	1481187	1.43273e+06	1.49841e+06	1.47078e+06	1.45986e+06	1.4581e+06	1.46253e+06	1460162	0.992784	0.618707
AHA_3224	AHA_3224	A0KN64	ATP-dependent Zn proteases	1.69236e-11	140959	101558	142541	128353	122910	127673	131859	127481	0.993208	0.952149
azoR	azoR	A0KK44	FMN-dependent NADH-azoreductase	4.47544e-15	715468	704806	692644	704306	667651	727784	703675	699703	0.993464	0.817437
aroE	aroE	A0KEX8	Shikimate dehydrogenase (NADP(+))	2.21218e-13	491767	451244	522282	488431	482965	494177	478735	485292	0.993574	0.888869
AHA_1299	AHA_1299	A0KHT9	DinB family	5.87994e-08	29806.1	40182	30207.9	33398.6	32387.9	34122.2	33086.2	33198.7	0.994015	0.956336
recF	recF	A0KEE8	DNA replication and repair protein RecF	8.17134e-11	28856.2	27761.8	31279.8	29299.3	29056.2	28115.9	30205.9	29126	0.994086	0.892378
AHA_2700	AHA_2700	A0KLQ7	Membrane fusion protein (MFP) family protein	2.00235e-11	67386.5	76494.7	70261.9	71381	71590.8	69864.7	71428.4	70961.3	0.99412	0.885826
bfr	bfr	A0KPS5	Bacterioferritin	3.63602e-10	43646.2	42530.7	39819.2	41998.7	45483.9	39749.6	40032.9	41755.5	0.994209	0.916725
AHA_0500	AHA_0500	A0KFK7	NADP-dependent l-serine/l-allo-threonine dehydrogenase ydfg	1.4032e-15	978630	915382	908351	934121	942224	928006	916445	928891	0.994401	0.835181
rho	rho	A0KEH1	Transcription termination factor Rho	1.49468e-20	5.06184e+06	4.77031e+06	4588493	4806881	4838906	4.71282e+06	4793245	4.78166e+06	0.994753	0.868292
gph-2	gph-2	A0KN24	Phosphoglycolate phosphatase	9.48095e-13	847506	820134	846800	838147	854380	836061	810938	833793	0.994806	0.792502
atpD	atpD	A0KQX8	ATP synthase subunit beta	4.21824e-19	18437280	21080978	18420724	19312994	19678368	19280006	18684760	19214378	0.994894	0.920653
AHA_4148	AHA_4148	A0KQM0	Uncharacterized protein	1.23488e-20	74966.3	73607.4	78187	75586.9	73728.5	77344.3	74568.8	75213.8	0.995065	0.840989
AHA_1405	AHA_1405	A0KI43	tRNA and rRNA cytosine-C5-methylase	4.24957e-15	1.57662e+06	1.49991e+06	1.60033e+06	1.55895e+06	1527401	1.55472e+06	1.572e+06	1.55137e+06	0.995137	0.829409
AHA_2993	AHA_2993	A0KMJ6	Phospho-2-dehydro-3-deoxyheptonate aldolase	1.70753e-09	4623.15	17354.4	28043.2	16673.6	16010.1	18127.4	15645.3	16594.3	0.995243	0.99127
thyA	thyA	A0KG32	Thymidylate synthase	6.87226e-15	1.03654e+06	1.0925e+06	1.08607e+06	1.0717e+06	1.06564e+06	1.10546e+06	1.02905e+06	1.06672e+06	0.995347	0.868587
AHA_0813	AHA_0813	A0KGG5	Glucitol operon repressor	7.86081e-13	162722	133970	142798	146497	149124	134672	153679	145825	0.995413	0.95089
gap-2	gap-2	A0KP87	Glyceraldehyde-3-phosphate dehydrogenase	6.85756e-21	51872900	51470676	56045688	5.31298e+07	52803244	53738164	52132208	5.28912e+07	0.99551	0.884022
gluQ	gluQ	A0KP04	Glutamyl-Q tRNA(Asp) synthetase	2.11328e-09	108426	107300	117174	110967	109632	110040	111740	110471	0.995531	0.883863
AHA_3822	AHA_3822	A0KPR4	Maltose O-acetyltransferase	2.44899e-17	658467	806469	782270	749068	732436	739989	765714	746047	0.995966	0.951749
fliN	fliN	A0KI11	Flagellar motor switch protein FliN	1.80098e-13	853900	831842	852538	846093	847520	851046	829729	842765	0.996067	0.749271
rumA-2	rumA-2	A0KPE8	23S rRNA (Uracil-5-)-methyltransferase RumA	2.2237e-19	1.93174e+06	2.0324e+06	2.04878e+06	2.00431e+06	1.99431e+06	1.97673e+06	2.02091e+06	1.99731e+06	0.996509	0.865601
cpxR	cpxR	A0KEQ8	Transcriptional regulatory protein CpxR	2.31196e-13	131042	134971	137903	134639	135852	136472	130440	134255	0.997149	0.896144
AHA_1600	AHA_1600	A0KIN5	Molybdopterin molybdenumtransferase	3.72616e-17	1057842	1.014e+06	1.01459e+06	1.02881e+06	1.05677e+06	1.03308e+06	988294	1.02605e+06	0.997312	0.916486
AHA_3074	AHA_3074	A0KMS5	Extracellular tungstate binding protein	2.17679e-13	367817	372418	354081	364772	360958	362567	367937	363821	0.997393	0.879714
AHA_2146	AHA_2146	A0KK69	Uncharacterized protein	1.11206e-08	128314	136010	124498	129607	128240	134690	124920	129283	0.997502	0.945341
fdx	fdx	A0KJ37	Ferredoxin, 2Fe-2S type, ISC system	5.06003e-15	614560	594108	612685	607118	610483	595147	611387	605672	0.997619	0.871573
AHA_0478	AHA_0478	A0KFI5	Uncharacterized protein	1.29206e-10	50557.3	49597.2	47571.2	49241.9	52789.8	46438.1	48189	49139	0.997909	0.963041
AHA_3606	AHA_3606	A0KP75	Bkd operon transcriptional regulator	6.60324e-11	594730	609452	616868	607016	567725	666526	583648	605966	0.99827	0.974852
trmH	trmH	A0KR25	tRNA (guanosine(18)-2'-O)-methyltransferase	3.20178e-21	84210	96071	93127.9	91136.3	92725.2	93037.4	87283.8	91015.5	0.998674	0.977496
cheZ	cheZ	A0KI22	Protein phosphatase CheZ	8.18125e-14	258542	268759	252876	260059	253309	259060	266972	259780	0.998928	0.965757
AHA_2825	AHA_2825	A0KM28	Two-component sensor kinase protein	7.18973e-09	50364.2	60470.3	52518	54450.9	53640.5	54066.2	55510	54405.6	0.999168	0.989129
hflD	hflD	A0KI52	High frequency lysogenization protein HflD homolog	6.8369e-14	297842	308446	336526	314272	330236	319115	292759	314037	0.999253	0.989013
galR	galR	A0KQH5	Transcriptional regulator GalR	5.23114e-12	182665	195069	186517	188084	169201	196522	198143	187955	0.999317	0.990437
AHA_0894	AHA_0894	A0KGP1	Putative peroxiredoxin bcp	7.36335e-15	602456	618777	638324	619852	607326	602480	648585	619464	0.999373	0.983741
gyrA	gyrA	A0KKQ2	DNA gyrase subunit A	6.64746e-17	3.61311e+06	3.66359e+06	3.55085e+06	3.60918e+06	3684173	3461935	3.67489e+06	3.607e+06	0.999394	0.979401
gspC	gspC	A0KFS5	General secretion pathway protein C	4.81642e-11	44829.8	49449.5	55119	49799.5	51805.4	49550.4	47952.6	49769.4	0.999397	0.992912
folB	folB	A0KPT5	7,8-dihydroneopterin aldolase	7.85751e-14	595590	702792	593267	630550	640325	627062	623274	630221	0.999478	0.993236
sixA	sixA	A0KJS8	Phosphohistidine phosphatase SixA	2.44502e-12	174299	181331	174491	176707	168999	182588	178383	176657	0.999716	0.99188
rmf	rmf	A0KKK3	Ribosome modulation factor	3.94617e-09	116.706	116.706	116.706	116.706	116.706	116.706	116.706	116.706	1	4.54611e-37
AHA_2463	AHA_2463	A0KL26	Type I secretion target ggxgxdxxx repeat (2 copies) domain protein	1.257e-15	116.706	116.706	116.706	116.706	116.706	116.706	116.706	116.706	1	4.54611e-37
atpA	atpA	A0KQY0	ATP synthase subunit alpha	1.10598e-23	25437732	25801414	23672144	24970430	24614364	24731928	25566752	2.4971e+07	1.00002	0.999393
AHA_4247	AHA_4247	A0KQW3	Tetratricopeptide repeat domain protein	1.208e-09	20270.8	19418.5	19911.6	19866.9	20500	19359.9	19748.7	19869.5	1.00013	0.995297
nfo	nfo	A0KK26	Probable endonuclease 4	1.08249e-13	277563	264837	271251	271217	272988	269326	271692	271335	1.00044	0.976822
AHA_1535	AHA_1535	A0KIH2	Esterase YbfF	1.09044e-13	363250	380106	376366	373241	378114	375830	366444	373463	1.00059	0.973299
rsmF	rsmF	A0KKI5	Ribosomal RNA small subunit methyltransferase F	1.11866e-14	301309	300106	324397	308604	312215	306956	307277	308816	1.00069	0.980341
AHA_3196	AHA_3196	A0KN36	Hydrogen peroxide-inducible genes activator	2.44318e-10	141745	125369	141329	136148	131619	141039	136135	136264	1.00086	0.985538
nagB	nagB	A0KIG3	Glucosamine-6-phosphate deaminase	1.04907e-11	631317	681726	676075	663040	655203	662320	673695	663739	1.00106	0.968828
rlmH	rlmH	A0KN93	Ribosomal RNA large subunit methyltransferase H	1.13407e-12	400313	427895	404758	410989	409681	407381	417952	411671	1.00166	0.944013
znuA	znuA	A0KPH5	Zinc ABC transporter, periplasmic zinc-binding protein	2.3369e-13	524752	507133	527843	519909	509214	544171	509208	520864	1.00184	0.946293
AHA_1316	AHA_1316	A0KHV6	Nodulation protein N	5.11739e-12	71878.4	59402.8	64649.5	65310.2	67992.6	63681.9	64651.4	65442	1.00202	0.974307
maiA	maiA	A0KLL8	Maleylacetoacetate isomerase	9.54659e-10	36530.4	32000.7	34356.4	34295.8	37361.2	33148.4	32586.7	34365.4	1.00203	0.973843
AHA_4240	AHA_4240	A0KQW1	SufE protein	2.46322e-12	173046	173185	185778	177336	174946	174385	184102	177811	1.00268	0.932474
AHA_1684	AHA_1684	A0KIW9	Histidine ABC transporter, ATP-binding protein	2.29289e-13	245121	202006	238282	228470	230575	222958	233801	229111	1.00281	0.965058
miaB	miaB	A0KN81	tRNA-2-methylthio-N(6)-dimethylallyladenosine synthase	1.70618e-20	1.58636e+06	1.64071e+06	1.49445e+06	1.57384e+06	1.57176e+06	1.54757e+06	1.61555e+06	1.5783e+06	1.00283	0.929151
AHA_2455	AHA_2455	A0KL18	Transcriptional regulatory protein	1.74351e-08	23611.8	18654.8	21464	21243.5	15442.9	28006	20462.3	21303.7	1.00284	0.988486
AHA_0367	AHA_0367	A0KF74	Transcriptional regulator, TetR family	1.01883e-15	236524	224042	237887	232818	228382	234455	237616	233484	1.00286	0.903645
AHA_2686	AHA_2686	A0KLP3	Isochorismatase family protein	1.5539e-13	122766	121123	115279	119723	117668	117619	125151	120146	1.00353	0.906429
AHA_1551	AHA_1551	A0KII8	Peptidyl-prolyl cis-trans isomerase C	4.97069e-13	242834	294921	344795	294183	308173	276054	301457	295228	1.00355	0.974742
hisH	hisH	A0KKB5	Imidazole glycerol phosphate synthase subunit HisH	4.05692e-13	101441	110647	100528	104205	108864	97052.4	107976	104631	1.00409	0.936072
gyrB	gyrB	A0KEE9	DNA gyrase subunit B	1.44821e-18	3.74668e+06	3422997	3.19712e+06	3455599	3.56611e+06	3535988	3310711	3.47094e+06	1.00444	0.935726
AHA_3484	AHA_3484	A0KNV7	Aminotransferase, classes I and II	1.60343e-13	1.00172e+06	1.05276e+06	1.17536e+06	1.07661e+06	1.08197e+06	1.07988e+06	1.08355e+06	1.0818e+06	1.00482	0.924598
truD	truD	A0KGH7	tRNA pseudouridine synthase D	5.59221e-15	454604	523023	488546	488724	481344	494598	497997	491313	1.0053	0.905107
rpmE-2	rpmE-2	A0KQR9	50S ribosomal protein L31	2.12213e-16	4490895	4943491	5.54168e+06	4.99202e+06	5.0312e+06	4.98485e+06	5040704	5018917	1.00539	0.933929
AHA_1948	AHA_1948	A0KJM8	2OG-Fe(II) oxygenase superfamily protein	1.12518e-06	29961.5	31358.4	21753.8	27691.2	29504.7	30113.9	23905.9	27841.5	1.00543	0.968607
napD	napD	A0KIM0	Chaperone NapD	2.55252e-12	92335.1	117343	90416.6	100032	101599	102391	97915	100635	1.00603	0.94852
AHA_0560	AHA_0560	A0KFR7	Surface antigen family protein	2.68151e-11	201588	130651	214491	182243	172674	193363	184139	183392	1.0063	0.967793
erpA	erpA	A0KNY6	Iron-sulfur cluster insertion protein ErpA	3.80978e-12	1.61058e+06	1.50694e+06	1.3578e+06	1.49177e+06	1792484	1.04851e+06	1.66264e+06	1.50121e+06	1.00633	0.970615
leuS	leuS	A0KN87	Leucine--tRNA ligase	7.0938e-19	5170966	5482021	5283770	5.31225e+06	5.40526e+06	5.42113e+06	5211767	5.34605e+06	1.00636	0.779964
AHA_2866	AHA_2866	A0KM69	Pyruvate dehydrogenase E1 component, beta subunit	6.31837e-07	58101.1	34209.9	39215.7	43842.2	32977.9	69638.2	29768.6	44128.2	1.00652	0.985423
AHA_0600	AHA_0600	A0KFV7	Uncharacterized protein	8.7574e-10	74139.7	68538.5	71258.5	71312.2	69408.7	74853.4	71122	71794.7	1.00677	0.842749
AHA_0536	AHA_0536	A0KFP3	Uncharacterized protein	1.27835e-05	14621.8	14304.7	8159.43	12362	13822.2	13192.2	10334.5	12449.6	1.00709	0.972167
degS	degS	A0KPZ7	Periplasmic serine peptidase DegS	8.91867e-13	125518	127973	122457	125316	129764	125574	123442	126260	1.00753	0.719559
yciH	yciH	A0KLV2	Translation initation factor SUI1, putative	1.46915e-11	123365	141496	150783	138548	143291	134907	140639	139612	1.00768	0.905555
AHA_0719	AHA_0719	A0KG76	Peptidase, M16B family	9.28301e-19	991541	825303	821751	879532	888620	886994	883420	886345	1.00775	0.909094
flgM	flgM	A0KM49	Anti-sigma-D factor	1.42403e-09	83932.3	96151.4	121904	100663	100309	104410	99731.7	101484	1.00815	0.945523
AHA_1203	AHA_1203	A0KHJ3	Ribosomal-protein-alanine N-acetyltransferase, putative	8.93942e-06	33873.2	85920.5	70413.1	63402.3	67882.4	59572.1	64329.1	63927.9	1.00829	0.974761
hexR	hexR	A0KHY8	Transcriptional regulator HexR	1.9631e-18	2.1981e+06	2184535	2.3918e+06	2.25814e+06	2.23443e+06	2.32506e+06	2.27119e+06	2.27689e+06	1.0083	0.807216
AHA_0054	AHA_0054	A0KEB9	Ferritin	1.01374e-18	3.36994e+06	3.42039e+06	3.58819e+06	3.45951e+06	3.51396e+06	3.53437e+06	3.41776e+06	3.4887e+06	1.00844	0.717421
AHA_1960	AHA_1960	A0KJP0	Putative transcription regulator	1.47489e-11	12285.5	12039.2	11820.8	12048.5	11593.7	12835.5	12040.4	12156.6	1.00897	0.794014
dapF	dapF	A0KFI1	Diaminopimelate epimerase	6.43506e-12	312791	312347	347772	324303	315581	347200	318863	327215	1.00898	0.85964
fusA	fusA	A0KQ96	Elongation factor G	1.10598e-23	59984160	64685192	60466500	6.1712e+07	61920328	62803004	62114896	6.22794e+07	1.0092	0.72733
dapD	dapD	A0KHG0	2,3,4,5-tetrahydropyridine-2,6-dicarboxylate N-succinyltransferase	2.96395e-18	6391031	5986807	6278768	6.21887e+06	6.30658e+06	6281754	6240725	6.27635e+06	1.00924	0.662031
AHA_0211	AHA_0211	A0KES3	Generic methyltransferase	9.87636e-15	289316	271698	296911	285975	274753	295669	295552	288658	1.00938	0.805596
glgC-2	glgC-2	A0KLU7	Glucose-1-phosphate adenylyltransferase	1.2563e-15	228812	227600	274866	243760	249785	241837	246564	246062	1.00945	0.890684
AHA_1820	AHA_1820	A0KJA4	DNA-binding protein	1.1125e-16	2.84352e+06	2.60354e+06	2975535	2.80753e+06	2880123	2.82992e+06	2.79346e+06	2.8345e+06	1.00961	0.821145
AHA_1712	AHA_1712	A0KIZ7	Glutathione S-transferase	8.33242e-15	204126	196323	205699	202049	208480	201735	201894	204036	1.00983	0.615416
AHA_3359	AHA_3359	A0KNJ7	MutT/nudix family protein	0.000880725	8336.39	13954.9	6715.87	9669.06	8729.31	10459.4	10112	9766.91	1.01012	0.967484
AHA_3127	AHA_3127	A0KMX6	Ribosomal RNA small subunit methyltransferase E	7.63195e-12	567078	548118	520944	545380	541080	584819	527344	551081	1.01045	0.807463
tpx	tpx	A0KFY7	Thiol peroxidase	1.15259e-20	22227766	23913616	22145086	22762156	22710198	22775864	23532624	2.30062e+07	1.01072	0.719757
aroC	aroC	A0KKS7	Chorismate synthase	1.55754e-15	728555	681433	711579	707189	715466	718703	711947	715372	1.01157	0.588133
AHA_1266	AHA_1266	A0KHQ6	Nudix hydrolase 3	1.72034e-09	84377.8	83897	76015.9	81430.2	85875	75286.5	85984.2	82381.9	1.01169	0.841641
yidC	yidC	A0KQZ7	Membrane protein insertase YidC	1.22027e-14	94495.4	127068	146739	122767	126084	122759	123943	124262	1.01217	0.926713
AHA_2277	AHA_2277	A0KKJ9	DNA damage-inducible gene in SOS regulon, dependent on cyclic AMP and H-NS	8.92153e-11	109356	132919	106937	116404	114334	117542	121748	117875	1.01264	0.871915
trxB	trxB	A0KJE3	Thioredoxin reductase	4.41034e-17	3028364	3.13019e+06	3.14829e+06	3.10228e+06	3.17112e+06	3.06347e+06	3.18997e+06	3.14152e+06	1.01265	0.509734
AHA_2241	AHA_2241	A0KKG4	HAD-superfamily hydrolase, subfamily IA	3.62855e-12	83872.9	81623.2	81853.3	82449.8	97463.6	72893.5	80324.3	83560.5	1.01347	0.886586
metN	metN	A0KGR2	Methionine import ATP-binding protein MetN	3.13753e-13	320066	356660	340114	338946	348585	343301	338684	343523	1.0135	0.69769
AHA_3934	AHA_3934	A0KQ22	BolA/YrbA family protein	4.7197e-12	204997	221853	202791	209880	213409	208118	217055	212860	1.0142	0.672973
treP	treP	A0KPR6	Pts system, trehalose-specific iibc component	7.58228e-15	519272	614392	510309	547991	554922	554269	558287	555826	1.0143	0.825666
AHA_0980	AHA_0980	A0KGX6	Ribosomal RNA large subunit methyltransferase A, putative	1.30518e-11	439045	416846	443231	433041	426072	453342	438534	439316	1.01449	0.61023
coaE	coaE	A0KPW0	Dephospho-CoA kinase	1.24411e-09	35013.6	288166	63536.1	128905	173769	120448	98128.9	130782	1.01456	0.983071
nadA	nadA	A0KP89	Quinolinate synthase A	1.22458e-14	532476	453102	491161	492246	495331	511672	491360	499454	1.01464	0.776614
mraZ	mraZ	A0KPY1	Transcriptional regulator MraZ	8.17073e-09	198042	200832	211809	203561	204652	206812	208348	206604	1.01495	0.521531
pyk-3	pyk-3	A0KMQ3	Pyruvate kinase	1.10598e-23	8.10507e+06	7958102	8.26578e+06	8.10965e+06	8018937	8390707	8283226	8.23096e+06	1.01496	0.440374
AHA_3222	AHA_3222	A0KN62	DNA-binding response regulator	3.77324e-10	162827	148085	157321	156077	154441	154740	166064	158415	1.01498	0.705485
gpmI	gpmI	A0KF05	2,3-bisphosphoglycerate-independent phosphoglycerate mutase	4.47389e-20	7.82862e+06	7.89688e+06	8.10623e+06	7.94391e+06	8048449	8.05026e+06	8092624	8.06378e+06	1.01509	0.230186
serS	serS	A0KJE8	Serine--tRNA ligase	2.16946e-20	8512104	8.35988e+06	8475470	8.44915e+06	8723131	8747999	8.26804e+06	8.57972e+06	1.01545	0.466997
AHA_2823	AHA_2823	A0KM26	Uncharacterized protein	4.52539e-13	486141	493988	532876	504335	506328	504196	525983	512169	1.01553	0.650571
galT	galT	A0KQH7	Galactose-1-phosphate uridylyltransferase	3.63799e-06	25913.5	17072.5	24882.9	22623	22349.1	24701.6	21873.6	22974.8	1.01555	0.910064
tus	tus	A0KM73	DNA replication terminus site-binding protein	1.42398e-11	126267	127476	136921	130221	134706	121026	141094	132276	1.01578	0.777957
AHA_4225	AHA_4225	A0KQU7	Uncharacterized protein	3.60186e-23	1.94859e+06	1900559	1.93393e+06	1.92769e+06	1921805	1.97631e+06	1.97673e+06	1.95828e+06	1.01587	0.256442
AHA_1213	AHA_1213	A0KHK3	Positive regulator AgmR	4.0415e-12	72471	65086.9	73834.2	70464.1	72759	71228.2	70772.5	71586.6	1.01593	0.707312
AHA_2221	AHA_2221	A0KKE5	Metallo-beta-lactamase family protein	1.28201e-19	184478	197327	184975	188927	200384	182440	193109	191978	1.01615	0.672237
atoB	atoB	A0KK65	Acetyl-CoA acetyltransferase	2.33991e-10	63926.9	70207.7	76929.8	70354.8	69803.2	73575.9	71101.2	71493.5	1.01618	0.785575
grpE	grpE	A0KMI7	Protein GrpE	6.32148e-18	6866500	6.54004e+06	6.51709e+06	6.64121e+06	6889821	6.75826e+06	6.59896e+06	6.74902e+06	1.01623	0.486346
AHA_1148	AHA_1148	A0KHD8	Esterase/lipase/thioesterase family active site	3.03807e-08	69169	71049.8	74652.3	71623.7	66335	83892.6	68271.1	72832.9	1.01688	0.84468
AHA_4077	AHA_4077	A0KQF1	UPF0597 protein AHA_4077	2.69153e-12	296521	283813	291002	290446	296259	298030	291884	295391	1.01703	0.294949
AHA_3835	AHA_3835	A0KPS7	Transcriptional activator HlyU	7.38043e-13	607196	603899	574503	595199	629775	583426	603676	605626	1.01752	0.572159
ubiE	ubiE	A0KEF6	Ubiquinone/menaquinone biosynthesis C-methyltransferase UbiE	4.24523e-14	1.93476e+06	1.73819e+06	1.98785e+06	1.88693e+06	1.87909e+06	1.95147e+06	1.9308e+06	1.92045e+06	1.01776	0.692917
AHA_1932	AHA_1932	A0KJL2	UPF0260 protein AHA_1932	4.7197e-12	254842	245122	258641	252868	258250	252611	261468	257443	1.01809	0.393241
AHA_1539	AHA_1539	A0KIH6	Transcriptional regulator, MarR family	1.34686e-10	69543.3	75677.8	78101	74440.7	77013.3	76927.2	73461.4	75800.6	1.01827	0.65287
AHA_2548	AHA_2548	A0KLA7	Uncharacterized protein	1.05805e-12	70710	104605	83552.8	86289.2	84930.5	90464.1	88208.6	87867.7	1.01829	0.882333
AHA_3612	AHA_3612	A0KP81	Nudix hydrolase 1	6.16914e-11	161715	173953	177064	170911	154026	211335	156851	174071	1.01849	0.877452
AHA_2127	AHA_2127	A0KK50	Nucleic acid binding protein	3.53965e-15	971827	981700	909955	954494	965279	969393	982608	972427	1.01879	0.480055
AHA_3155	AHA_3155	A0KN03	5'-nucleotidase/2',3'-cyclic phosphodiesterase	1.03562e-09	21121.4	24731.2	24601.8	23484.8	26828.4	22538	22419.6	23928.7	1.0189	0.82414
AHA_4141	AHA_4141	A0KQL3	Putative RNA polymerase-binding protein DksA	1.57184e-14	996395	1085057	1.04419e+06	1.04188e+06	1.04534e+06	1.08261e+06	1.0574e+06	1.06178e+06	1.0191	0.514651
prmB	prmB	A0KKS8	50S ribosomal protein L3 glutamine methyltransferase	1.31498e-16	2.00893e+06	2097883	1.90349e+06	2.00343e+06	2.03838e+06	1.99689e+06	2.0913e+06	2.04219e+06	1.01934	0.568635
AHA_2098	AHA_2098	A0KK27	Oxidoreductase, NAD-binding	2.90214e-16	739680	626199	721988	695956	685007	749323	694487	709606	1.01961	0.753331
uppS	uppS	A0KHG7	Ditrans,polycis-undecaprenyl-diphosphate synthase ((2E,6E)-farnesyl-diphosphate specific)	2.71316e-15	348438	365059	355004	356167	370745	359097	359690	363177	1.01968	0.317318
cysE	cysE	A0KER0	Serine acetyltransferase	1.24977e-14	379077	384618	354736	372810	376888	370759	393039	380229	1.0199	0.54839
AHA_0848	AHA_0848	A0KGJ9	Oxidoreductase, NAD-binding	2.19631e-12	489276	430597	498055	472643	482496	484442	479699	482212	1.02025	0.675375
rsmG	rsmG	A0KQY8	Ribosomal RNA small subunit methyltransferase G	2.06449e-15	696214	804459	657833	719502	723231	737423	741670	734108	1.0203	0.757919
AHA_2716	AHA_2716	A0KLS3	Spermidine N(1)-acetyltransferase	8.99117e-14	68801.6	78947.8	69404.8	72384.7	73638.3	73095.8	74856.8	73863.6	1.02043	0.679682
nueB	nueB	A0KQQ2	Pseudaminic acid synthase, NeuB	4.84872e-13	281267	348021	267938	299075	282875	297802	335033	305237	1.0206	0.843343
AHA_0902	AHA_0902	A0KGP9	HIT family hydrolase	1.40697e-10	425270	414534	397687	412497	414286	424385	424400	421023	1.02067	0.382833
AHA_0732	AHA_0732	A0KG89	Transcriptional regulatory protein	3.51734e-06	21106.3	24379.1	22131.1	22538.8	24086.1	21212	23716.1	23004.7	1.02067	0.742392
AHA_1284	AHA_1284	A0KHS4	Transporter	2.74604e-08	247969	244931	263406	252102	255464	244353	272158	257325	1.02072	0.625683
AHA_0583	AHA_0583	A0KFU0	ADP compounds hydrolase NudE	7.42062e-11	209970	184771	189809	194850	197341	204386	195128	198952	1.02105	0.642742
AHA_0985	AHA_0985	A0KGY1	Phosphoribulokinase	4.19815e-11	118222	97922.7	109983	108709	110174	109349	113605	111042	1.02146	0.718802
AHA_1739	AHA_1739	A0KJ24	Rhodanese domain protein	8.17874e-12	328588	330782	330662	330011	338304	325854	347228	337129	1.02157	0.317588
AHA_3050	AHA_3050	A0KMQ1	Transporter, monovalent cation:proton antiporter family	5.48214e-09	17463.2	17180.9	14720.3	16454.8	13189.1	17337.6	19904	16810.2	1.0216	0.876235
AHA_3857	AHA_3857	A0KPU5	Serine protease	3.82851e-10	173847	157788	176809	169481	170987	182841	165733	173187	1.02187	0.658641
AHA_1787	AHA_1787	A0KJ71	Uncharacterized protein	4.36726e-08	32324.8	35011.1	39646.6	35660.9	36504.4	35499.2	37339.6	36447.7	1.02207	0.739069
AHA_3382	AHA_3382	A0KNM0	3-oxoacyl-[acyl-carrier-protein] synthase II	3.18013e-10	151102	166588	160592	159427	161332	161846	165720	162966	1.0222	0.494765
AHA_1403	AHA_1403	A0KI41	Superoxide dismutase	7.68879e-17	22874966	24390054	22970972	2.3412e+07	24056116	24185200	23608328	2.39499e+07	1.02297	0.359444
AHA_1312	AHA_1312	A0KHV2	Thioredoxin domain protein	2.95807e-13	342686	238657	330369	303904	310542	302595	320512	311216	1.02406	0.836572
AHA_4241	AHA_4241	A0KQW2	ThiF domain protein	4.86237e-13	227509	256656	249832	244666	261915	232753	257243	250637	1.02441	0.660732
AHA_1152	AHA_1152	A0KHE2	3-isopropylmalate dehydrogenase	7.41714e-17	1.94196e+06	2.06946e+06	1785328	1.93225e+06	1.9342e+06	1.97082e+06	2.03339e+06	1.97947e+06	1.02444	0.616583
AHA_0779	AHA_0779	A0KGD1	ROK family protein	7.3553e-14	207240	207461	176054	196918	196783	205719	202698	201733	1.02445	0.677606
AHA_0488	AHA_0488	A0KFJ5	HD-GYP domain	9.45643e-14	248885	260625	238913	249474	264280	252522	250033	255612	1.0246	0.46788
AHA_1824	AHA_1824	A0KJA8	Uncharacterized protein	6.08467e-15	1.25917e+06	1.3677e+06	1.19939e+06	1.27542e+06	1.26801e+06	1.33401e+06	1318492	1.30684e+06	1.02463	0.586124
AHA_2493	AHA_2493	A0KL56	Formate hydrogenlyase transcriptional activator	1.68443e-15	71820.9	83285.3	90329	81811.7	85626.7	83519	82420.1	83855.3	1.02498	0.727886
nuoI	nuoI	A0KJ60	NADH-quinone oxidoreductase subunit I	3.29056e-12	115010	106237	91187.9	104145	103052	110789	106442	106761	1.02512	0.738463
thrS	thrS	A0KKP9	Threonine--tRNA ligase	1.67036e-17	3.92502e+06	4.11749e+06	4.04068e+06	4.02773e+06	4.01963e+06	4196235	4.17284e+06	4.12957e+06	1.02528	0.265412
AHA_1572	AHA_1572	A0KIK7	HD domain protein	6.5065e-14	349917	305032	308868	321272	330532	324750	332986	329423	1.02537	0.605758
mtnN	mtnN	A0KIZ1	5'-methylthioadenosine/S-adenosylhomocysteine nucleosidase	2.04796e-14	684054	896494	802444	794331	826405	826295	791546	814748	1.0257	0.760453
hisB	hisB	A0KKB6	Histidine biosynthesis bifunctional protein HisB	1.22957e-11	174060	189576	187831	183822	186060	187303	192288	188550	1.02572	0.419806
AHA_1515	AHA_1515	A0KIF2	Putative alpha-L-glutamate ligase homolog	4.31739e-14	274720	299912	264991	279874	286959	293864	280552	287125	1.02591	0.548988
tuf1	tuf1	A0KQ95	Elongation factor Tu	3.51044e-23	144124464	141310368	139380512	1.41605e+08	145807696	147436976	142578560	1.45274e+08	1.02591	0.138041
AHA_0622	AHA_0622	A0KFX9	Uncharacterized protein	2.62756e-09	77444.1	79142.7	89053.5	81880.1	76318.4	70891.6	104840	84016.7	1.02609	0.857171
uup	uup	A0KKK5	ABC transporter ATP-binding protein	9.61121e-15	1.12567e+06	1.18516e+06	1.21822e+06	1.17635e+06	1.19846e+06	1.2625e+06	1.16077e+06	1.20724e+06	1.02626	0.48492
flhF	flhF	A0KI18	Flagellar biosynthesis protein FlhF	1.38174e-14	424835	473252	465809	454632	473170	453532	473270	466657	1.02645	0.50459
AHA_0369	AHA_0369	A0KF76	Uncharacterized protein	5.69897e-09	56328.7	76509.7	88525.3	73787.9	95425.8	69430.9	62427.4	75761.3	1.02674	0.892801
AHA_1412	AHA_1412	A0KI50	Cupin superfamily protein	2.63377e-16	723252	761688	650902	711947	756365	735242	701675	731094	1.02689	0.624582
AHA_1981	AHA_1981	A0KJR1	Methyl-accepting chemotaxis protein	6.34805e-12	48928.3	39824.3	48622.9	45791.8	54918.4	48495.8	37712.4	47042.2	1.02731	0.840947
cheW-2	cheW-2	A0KI29	Chemotaxis protein CheW	9.03891e-16	5.84884e+06	6044981	5831756	5.90852e+06	6.12718e+06	5976092	6.11386e+06	6.07238e+06	1.02773	0.122009
sfsA	sfsA	A0KP02	Sugar fermentation stimulation protein homolog	2.2369e-10	132550	122557	128553	127887	134201	132137	128045	131461	1.02795	0.355141
cmk	cmk	A0KJ92	Cytidylate kinase	4.0896e-17	1.41643e+06	1.45168e+06	1.42604e+06	1.43138e+06	1.54238e+06	1.35074e+06	1521058	1.47139e+06	1.02795	0.551077
AHA_1258	AHA_1258	A0KHP8	ROK family protein	1.5969e-14	137437	145726	144825	142663	149408	145302	145286	146665	1.02806	0.24802
ddl	ddl	A0KKW8	D-alanine--D-alanine ligase	4.82355e-16	1.38979e+06	1436735	1.48663e+06	1.43772e+06	1.50141e+06	1.47676e+06	1.45625e+06	1.47814e+06	1.02811	0.260402
znuC	znuC	A0KPH6	Zinc import ATP-binding protein ZnuC	6.53274e-15	369144	355763	363186	362698	370144	369340	379359	372948	1.02826	0.11128
AHA_0998	AHA_0998	A0KGZ4	Uncharacterized protein	5.59601e-13	323333	271418	308727	301159	291734	316854	320535	309708	1.02838	0.658081
dusA	dusA	A0KPD0	tRNA-dihydrouridine(20/20a) synthase	4.55833e-15	511897	550811	508909	523872	548999	537650	529799	538816	1.02853	0.363981
hemN	hemN	A0KEY4	Coproporphyrinogen-III oxidase	1.46932e-13	504086	530386	510758	515076	530435	530397	528506	529779	1.02854	0.136932
AHA_3611	AHA_3611	A0KP80	Probable NADP-dependent oxidoreductase p1	1.19268e-13	344576	337697	305243	329172	332906	344899	338119	338641	1.02877	0.49462
ruvB	ruvB	A0KPA2	Holliday junction ATP-dependent DNA helicase RuvB	4.33069e-15	1.32833e+06	1.47073e+06	1.32713e+06	1.3754e+06	1.44442e+06	1.40556e+06	1.40153e+06	1.41717e+06	1.03038	0.446952
hisS	hisS	A0KJ45	Histidine--tRNA ligase	1.07208e-19	2798760	2.90636e+06	2.83125e+06	2.84546e+06	2.89143e+06	2.97796e+06	2931732	2.93371e+06	1.03101	0.0948447
folD	folD	A0KJD4	Bifunctional protein FolD	4.81139e-16	541681	507642	496547	515290	528587	531028	535230	531615	1.03168	0.299787
AHA_0487	AHA_0487	A0KFJ4	CinA-like protein	1.11072e-10	154246	151671	141654	149191	153486	155290	153100	153959	1.03196	0.288561
AHA_0204	AHA_0204	A0KER6	HTH-type transcriptional regulator EbgR	2.6587e-17	406250	402324	425231	411269	427124	424285	421878	424429	1.032	0.142974
prfA	prfA	A0KMZ8	Peptide chain release factor 1	1.32444e-18	659027	585450	694347	646275	658970	665401	677072	667147	1.0323	0.5558
metG	metG	A0KKF6	Methionine--tRNA ligase	2.81203e-23	5.05386e+06	5031800	5110063	5.06524e+06	5.18503e+06	5259997	5244485	5.22984e+06	1.0325	0.00726132
AHA_2950	AHA_2950	A0KMF3	Inosine-uridine preferring nucleoside hydrolase superfamily	1.061e-13	817952	848978	878063	848331	854785	889785	883849	876140	1.03278	0.245459
fabH	fabH	A0KKH2	3-oxoacyl-[acyl-carrier-protein] synthase 3	7.32717e-16	3095230	3.29134e+06	3345255	3.24394e+06	3.34118e+06	3.40506e+06	3.30543e+06	3.35056e+06	1.03287	0.260274
AHA_0521	AHA_0521	A0KFM8	Outer membrane usher protein	1.57275e-14	455723	416550	356797	409690	431743	444924	393001	423223	1.03303	0.700322
ccmA	ccmA	A0KI31	Cytochrome c biogenesis ATP-binding export protein CcmA	5.06655e-11	109939	113123	107162	110074	122292	108102	110867	113754	1.03343	0.475047
tsf	tsf	A0KHG4	Elongation factor Ts	1.10598e-23	38633536	40798316	40829696	4.00872e+07	41428620	41305300	41573348	41435756	1.03364	0.138816
hisD	hisD	A0KKB8	Histidinol dehydrogenase	4.34567e-12	186719	190690	205541	194316	202639	202248	197691	200859	1.03367	0.332821
AHA_0361	AHA_0361	A0KF68	HTH-type transcriptional regulator YidZ	3.80121e-10	81752.5	83176.6	83688.6	82872.6	86850.7	83169.1	87005.1	85675	1.03382	0.112316
mglA	mglA	A0KQH2	Galactoside ABC transporter, ATP-binding protein	3.97697e-08	113607	108602	141661	121290	128173	125479	122528	125393	1.03383	0.713712
truB	truB	A0KNE1	tRNA pseudouridine synthase B	3.58686e-14	1.5101e+06	1.48613e+06	1549412	1.51521e+06	1.54977e+06	1.57314e+06	1.57656e+06	1.56649e+06	1.03384	0.0647501
rsmI	rsmI	A0KPY2	Ribosomal RNA small subunit methyltransferase I	4.81011e-14	723195	705072	730013	719427	735389	741046	754955	743797	1.03387	0.0612886
pgm	pgm	A0KIH4	Phosphoglucomutase, alpha-D-glucose phosphate-specific	9.21546e-16	1.91592e+06	1.96895e+06	2.03649e+06	1.97379e+06	2.035e+06	2.04051e+06	2.04844e+06	2.04132e+06	1.03421	0.126762
selA	selA	A0KL70	L-seryl-tRNA(Sec) selenium transferase	1.13959e-14	217931	270603	195097	227877	307604	198396	201111	235704	1.03435	0.862345
fkpB	fkpB	A0KG41	Peptidyl-prolyl cis-trans isomerase	1.57275e-14	282696	332055	299968	304906	313094	307558	325609	315420	1.03448	0.532658
ptsH	ptsH	A0KMP0	Phosphocarrier protein PtsH	2.73472e-20	1.8215e+06	2.18059e+06	2295090	2.09906e+06	2.14892e+06	2.20129e+06	2.16697e+06	2.17239e+06	1.03494	0.636207
AHA_3661	AHA_3661	A0KPB6	UPF0235 protein AHA_3661	3.08658e-10	73877.2	75383.8	72398.5	73886.5	76098.4	79631.9	73686.6	76472.3	1.035	0.251273
AHA_3047	AHA_3047	A0KMP8	Acetyltransferase YjaB	1.2919e-12	48666.3	54961.5	63254.9	55627.6	55064.3	59059.1	58649.5	57591	1.0353	0.679259
dnaB	dnaB	A0KH08	Replicative DNA helicase	3.34408e-14	456752	448249	459438	454813	463926	472194	476971	471030	1.03566	0.0333102
mfd	mfd	A0KJT3	Transcription-repair-coupling factor	7.08491e-15	333895	321993	354421	336770	344020	354954	347448	348808	1.03574	0.295292
sdaA-2	sdaA-2	A0KK61	L-serine ammonia-lyase	2.26805e-13	440115	426880	406443	424479	445347	441493	432299	439713	1.03589	0.221573
AHA_4252	AHA_4252	A0KQW8	Chromosome segregation ATPase	8.86845e-13	173866	179576	155240	169561	174261	181879	170848	175663	1.03599	0.490056
syd	syd	A0KHE8	Protein Syd	2.2816e-12	258626	198573	224319	227173	230050	237977	238020	235349	1.03599	0.666308
dinG	dinG	A0KLZ0	ATP-dependent DNA helicase DinG	4.02753e-13	28106.9	39370.9	44865.3	37447.7	40587	40698	35121.7	38802.2	1.03617	0.80965
AHA_0647	AHA_0647	A0KG04	Methylated-DNA--protein-cysteine methyltransferase	2.15331e-09	66444.4	59823.1	62891.9	63053.1	66090.4	63970.9	65978	65346.5	1.03637	0.32242
AHA_3036	AHA_3036	A0KMN7	Uncharacterized protein	0.00231948	1.21896e+06	941350	1.23048e+06	1.13026e+06	1.18307e+06	1109116	1.22365e+06	1.17194e+06	1.03688	0.698996
AHA_1683	AHA_1683	A0KIW8	Putative membrane protein	3.19228e-07	6984.5	5720.39	3842.58	5515.82	6775.63	5071.13	5311.77	5719.51	1.03693	0.85655
AHA_1540	AHA_1540	A0KIH7	Transcriptional regulator, TetR family protein	1.39362e-11	173974	185693	182010	180559	192205	193073	176528	187268	1.03716	0.353188
ackA-1	ackA-1	A0KGN8	Acetate kinase	9.60767e-18	16530178	14979887	17004580	1.61715e+07	16451603	16955996	16915052	16774217	1.03727	0.394562
recQ	recQ	A0KQK2	ATP-dependent DNA helicase RecQ	6.44908e-14	214990	230802	233174	226322	244703	227922	231684	234770	1.03732	0.331075
AHA_2665	AHA_2665	A0KLM3	Pseudouridine synthase Rlu family protein	2.0637e-07	49405.3	54053.7	56510.2	53323.1	56152.6	55059.6	54750.9	55321	1.03747	0.400584
AHA_3492	AHA_3492	A0KNW5	Putative transport protein AHA_3492	7.74331e-12	6473.95	5858.51	6410.72	6247.73	7474.16	6879.13	5095.61	6482.97	1.03765	0.766738
AHA_0355	AHA_0355	A0KF62	HlyD family secretion protein	1.55852e-07	78349.8	2.50171e+06	56527.4	878861	44281.6	64828.8	2.62689e+06	911999	1.03771	0.978951
crr	crr	A0KMP2	PTS system, glucose-specific IIA component	2.47059e-21	5568900	5.4019e+06	5.60522e+06	5.52534e+06	5627851	5.72705e+06	5847272	5.73406e+06	1.03777	0.0792216
AHA_0093	AHA_0093	A0KEG5	MorA	2.08102e-09	48658.4	53038.7	54160.8	51952.6	56506.2	54765.4	50490.4	53920.6	1.03788	0.467165
AHA_2989	AHA_2989	A0KMJ2	Macrolide-specific efflux protein MacA	5.8354e-13	454789	366606	352427	391274	409636	402664	406067	406122	1.03795	0.667566
deaD	deaD	A0KLK4	ATP-dependent RNA helicase DeaD	4.79574e-19	7559521	7492628	7870414	7.64085e+06	7904332	7.902e+06	7997994	7.93478e+06	1.03847	0.0714435
AHA_0282	AHA_0282	A0KEZ4	Acetyltransferase	6.35835e-17	244003	238929	244862	242598	249827	253879	252196	251967	1.03862	0.0129226
cysN	cysN	A0KP35	Sulfate adenylyltransferase subunit 1	7.38423e-12	159771	155227	193268	169422	154180	163356	210490	176009	1.03888	0.771233
AHA_0757	AHA_0757	A0KGA9	MutT/nudix family protein	3.60215e-16	159688	166491	141082	155753	156737	167112	161640	161830	1.03901	0.49805
hpt	hpt	A0KP15	Hypoxanthine phosphoribosyltransferase	5.01781e-16	3.52391e+06	3.72087e+06	4068705	3.77116e+06	3.82251e+06	4027636	3904757	3.9183e+06	1.03902	0.43571
AHA_3007	AHA_3007	A0KML0	Peptidyl-prolyl cis-trans isomerase	4.30631e-10	330311	384324	311363	341999	362578	352809	351048	355478	1.03941	0.5757
AHA_1871	AHA_1871	A0KJF1	tRNA-(Ms[2]io[6]A)-hydroxylase	4.98404e-14	224570	238684	237259	233504	240209	246675	241277	242720	1.03947	0.133878
AHA_2441	AHA_2441	A0KL05	UPF0229 protein AHA_2441	6.10028e-11	187896	108791	104791	133826	130742	145911	140791	139148	1.03977	0.855579
dksA	dksA	A0KP03	RNA polymerase-binding transcription factor DksA	4.90506e-19	1760497	1.64492e+06	1.7372e+06	1.71421e+06	1.75688e+06	1.8277e+06	1.76275e+06	1.78244e+06	1.03981	0.179185
recG	recG	A0KEZ6	ATP-dependent DNA helicase RecG	4.02202e-15	153083	133529	144899	143837	149607	158428	140683	149573	1.03988	0.494578
AHA_0114	AHA_0114	A0KEI6	Ribose operon repressor	2.00346e-13	1541973	1.65597e+06	1.72214e+06	1.64003e+06	1719446	1.70154e+06	1.69679e+06	1.70593e+06	1.04018	0.282168
ispE	ispE	A0KN01	4-diphosphocytidyl-2-C-methyl-D-erythritol kinase	7.58743e-13	214081	202211	186147	200813	214404	204273	207970	208883	1.04018	0.402125
dnaA	dnaA	A0KEC3	Chromosomal replication initiator protein DnaA	3.04047e-18	601451	564899	562785	576379	588864	615394	594740	599666	1.0404	0.193299
AHA_0627	AHA_0627	A0KFY4	Uncharacterized protein	2.77197e-08	62774.1	55405.2	69379.6	62519.7	68618.4	58868.4	67714.6	65067.1	1.04075	0.643363
AHA_2551	AHA_2551	A0KLB0	Uncharacterized protein	8.60281e-18	266812	234699	162912	221475	262794	254283	174959	230678	1.04156	0.835502
AHA_2731	AHA_2731	A0KLT8	D-3-phosphoglycerate dehydrogenase	3.2458e-15	2.09945e+06	1.93216e+06	1.86592e+06	1.96584e+06	2072543	1.99354e+06	2.07872e+06	2.04827e+06	1.04193	0.331775
rpiA	rpiA	A0KLT5	Ribose-5-phosphate isomerase A	1.27583e-14	1068223	1.16967e+06	1.10678e+06	1114892	1.15586e+06	1165717	1.16434e+06	1.16197e+06	1.04223	0.188372
AHA_2561	AHA_2561	A0KLC0	Transcriptional regulator	5.66234e-06	24260.9	29500.9	30420.1	28060.6	31653.1	27252.3	28854.7	29253.4	1.04251	0.632768
AHA_2566	AHA_2566	A0KLC5	Acetyltransferase, GNAT family	0.000303403	1995.97	25308.3	22627.5	16643.9	15905.5	18327.2	17829.9	17354.2	1.04267	0.928167
cmoA	cmoA	A0KIF6	Carboxy-S-adenosyl-L-methionine synthase	1.00946e-13	492473	480993	487152	486872	515722	503712	504317	507917	1.04322	0.0147742
rplI	rplI	A0KG69	50S ribosomal protein L9	1.10598e-23	63793232	57935232	61994400	6.1241e+07	63565900	65202272	62946724	6.3905e+07	1.0435	0.225046
nadK	nadK	A0KMI8	NAD kinase	9.78057e-11	375997	378084	380476	378186	396573	394577	393307	394819	1.04398	0.000490124
AHA_0950	AHA_0950	A0KGU6	ABC transporter, ATP-binding protein	2.47059e-21	3.94476e+06	3.93401e+06	3.85948e+06	3912747	4.03639e+06	4235224	3983791	4.08514e+06	1.04406	0.100776
AHA_0214	AHA_0214	A0KES6	S-(hydroxymethyl)glutathione dehydrogenase	6.14572e-14	611412	481304	485218	525978	536785	561422	549400	549202	1.04415	0.620305
fliS	fliS	A0KIY7	Flagellar secretion chaperone FliS	1.79709e-13	1.13672e+06	1.10297e+06	1.09211e+06	1.1106e+06	1.18957e+06	1133698	1.15722e+06	1.16016e+06	1.04463	0.0780224
AHA_3717	AHA_3717	A0KPG4	CinA, C-terminal	4.66011e-10	174425	209494	163185	182368	190712	190717	190223	190550	1.04487	0.588914
AHA_2587	AHA_2587	A0KLE6	Oligoendopeptidase F	1.40469e-13	279894	294746	278191	284277	293956	290383	307150	297163	1.04533	0.153333
AHA_1691	AHA_1691	A0KIX6	NADH dehydrogenase	2.56044e-14	309287	248786	319599	292557	296767	303146	317882	305932	1.04572	0.591402
AHA_1344	AHA_1344	A0KHY2	Probable phosphatase AHA_1344	2.66187e-13	564044	529589	591454	561696	600590	586328	575462	587460	1.04587	0.253221
trkH	trkH	A0KEL5	Trk system potassium uptake protein	4.26218e-15	11303279	11845209	11147965	11432151	11960851	12326724	11597708	11961761	1.04633	0.150432
orn	orn	A0KNT4	Oligoribonuclease	1.55718e-13	473760	493224	433026	466670	482720	497311	484906	488312	1.04638	0.302628
AHA_1049	AHA_1049	A0KH41	Smr domain protein	5.44732e-12	34146.5	35897.3	29457.1	33166.9	33110.9	33094	37948.2	34717.7	1.04676	0.570282
rpsA	rpsA	A0KJ93	30S ribosomal protein S1	5.84114e-23	62028364	60106236	60143564	60759388	63818944	63852148	63155792	6.3609e+07	1.0469	0.0133854
AHA_3078	AHA_3078	A0KMS9	Molybdopterin molybdenumtransferase	6.76849e-16	434075	395034	392707	407272	412103	446876	420462	426480	1.04716	0.32232
mnmE	mnmE	A0KQZ6	tRNA modification GTPase MnmE	1.30335e-13	800025	799218	790224	796489	800411	871118	830845	834125	1.04725	0.143429
AHA_4076	AHA_4076	A0KQF0	Sodium:dicarboxylate symporter family	1.38274e-10	23485.5	25001.4	40640.3	29709.1	32119.6	30083.3	31179.7	31127.5	1.04774	0.809705
AHA_0249	AHA_0249	A0KEW1	Carbohydrate kinase, PfkB family	1.45599e-12	41340.3	61338	57189.6	53289.3	52846.6	57951.4	56804.7	55867.5	1.04838	0.702733
AHA_1741	AHA_1741	A0KJ26	Collagenase	7.59669e-11	39880.7	34698.4	47499.8	40692.9	42227.1	39932.1	45863.4	42674.2	1.04869	0.654126
AHA_2118	AHA_2118	A0KK41	Phosphatase YniC	2.85526e-16	1.26594e+06	1.33701e+06	1.32761e+06	1.31019e+06	1388112	1366768	1.36752e+06	1.37413e+06	1.04881	0.0520448
sbcD	sbcD	A0KMP7	Nuclease SbcCD subunit D	2.9449e-12	212006	224774	237076	224619	237749	232953	236068	235590	1.04885	0.21093
lolD	lolD	A0KJT6	Lipoprotein-releasing system ATP-binding protein LolD	5.08688e-13	204472	197229	195957	199219	211735	209194	206076	209001	1.0491	0.0348721
AHA_3110	AHA_3110	A0KMV9	Putative aminotransferase B	1.8841e-16	697716	636318	693903	675979	696009	709500	722433	709314	1.04931	0.192225
kbl	kbl	A0KQV5	2-amino-3-ketobutyrate coenzyme A ligase	4.01988e-21	3.18357e+06	3.6125e+06	3.00686e+06	3.26764e+06	3.51554e+06	3.27297e+06	3.49809e+06	3.42887e+06	1.04934	0.457066
tmcA	tmcA	A0KPS8	tRNA(Met) cytidine acetyltransferase TmcA	3.45909e-08	292487	347576	385540	341868	363714	352745	360180	358879	1.04976	0.565679
AHA_2921	AHA_2921	A0KMC4	PHP domain containing protein	2.56914e-11	111697	123619	121181	118832	122026	118743	133481	124750	1.0498	0.362308
secD-1	secD-1	A0KJ22	Protein translocase subunit SecD	8.10042e-15	118970	136139	160009	138373	145166	146100	144573	145280	1.04992	0.59297
nifJ-1	nifJ-1	A0KID4	Pyruvate:ferredoxin (Flavodoxin) oxidoreductase	1.03722e-11	116096	104475	101208	107260	117784	109180	110960	112642	1.05018	0.361061
AHA_3200	AHA_3200	A0KN40	LysR-family transcriptional regulatory protein	1.06905e-09	64288.9	63550.8	66584.5	64808	67721.8	66768.3	69767.5	68085.9	1.05058	0.0614786
thiB	thiB	A0KGM3	Thiamin/thiamin pyrophosphate ABC transporter, periplasmic thiamin/thiamin pyrophospate-binding protein	2.47628e-15	353460	364507	322228	346732	366721	377051	349040	364271	1.05058	0.309228
cysK	cysK	A0KMN9	Cysteine synthase	8.51495e-22	2132759	1.77569e+06	2.0875e+06	1.99865e+06	2109491	2117899	2073366	2100252	1.05084	0.419682
ccoG	ccoG	A0KQU0	Cytochrome c oxidase accessory protein CcoG	2.92499e-07	19342	22253.9	20512	20702.6	20972	22764.1	21594.1	21776.7	1.05188	0.341451
AHA_1281	AHA_1281	A0KHS1	Major outer membrane protein	1.19033e-23	8060378	7198115	8884078	8.04752e+06	8577323	8250061	8569344	8465576	1.05195	0.448898
holB	holB	A0KKI0	DNA polymerase III, delta' subunit	1.27631e-11	244335	268676	239516	250842	228509	229346	333930	263928	1.05217	0.735647
AHA_3920	AHA_3920	A0KQ08	Nucleotide-binding protein AHA_3920	2.22536e-13	628703	641130	609600	626478	662221	638766	677642	659543	1.05278	0.0855494
AHA_3939	AHA_3939	A0KQ27	UPF0265 protein AHA_3939	2.35299e-18	1.34508e+06	1.23469e+06	1.41765e+06	1.33247e+06	1.39229e+06	1.41857e+06	1.39819e+06	1.40301e+06	1.05294	0.259886
rpe	rpe	A0KN25	Ribulose-phosphate 3-epimerase	1.35088e-14	2448994	2.76334e+06	2.55075e+06	2.58769e+06	2.69859e+06	2.71864e+06	2.75734e+06	2.72486e+06	1.05301	0.21906
glgA	glgA	A0KPQ1	Glycogen synthase	9.26991e-16	411268	454209	435404	433627	467110	441801	461085	456665	1.05313	0.189344
AHA_0895	AHA_0895	A0KGP2	Glycine cleavage system transcriptional repressor	3.21733e-09	107760	112132	100196	106696	110748	115973	110419	112380	1.05327	0.220984
tdk	tdk	A0KJA6	Thymidine kinase	1.10598e-23	393123	439305	429748	420725	438323	436229	455094	443215	1.05346	0.215226
sspB	sspB	A0KPY7	Stringent starvation protein B	3.04299e-12	387776	417416	347950	384381	397924	405474	411522	404973	1.05357	0.372079
AHA_3575	AHA_3575	A0KP44	Transcriptional regulator	9.88499e-08	7924.02	9136.15	8945.4	8668.52	9512.25	8945.45	8946.17	9134.63	1.05377	0.330348
AHA_1609	AHA_1609	A0KIP4	S-adenosyl-L-homocysteine hydrolase, NAD binding domain, putative	1.66626e-08	36472.6	38728.1	43304.4	39501.7	34464.9	34172	56240.3	41625.7	1.05377	0.793183
rfbC-1	rfbC-1	A0KMA8	dTDP-4-dehydrorhamnose 3,5-epimerase	1.18071e-13	661358	659597	635389	652115	682673	691725	687304	687234	1.05385	0.0161081
nrdB	nrdB	A0KKQ6	Ribonucleoside-diphosphate reductase, beta subunit	7.62424e-21	1.04368e+06	1.04747e+06	893476	994876	968962	1.09376e+06	1.08333e+06	1.04868e+06	1.05408	0.451549
rsmH	rsmH	A0KPY0	Ribosomal RNA small subunit methyltransferase H	1.82615e-15	547976	517899	510704	525526	551797	556798	553255	553950	1.05409	0.0690106
AHA_1561	AHA_1561	A0KIJ6	HTH-type transcriptional regulator GalR	9.90804e-15	1419687	743869	766123	976560	1.0383e+06	990346	1059955	1.02953e+06	1.05424	0.823602
pgk	pgk	A0KGD3	Phosphoglycerate kinase	9.23344e-19	16948994	15803761	17144344	1.66324e+07	17094700	17977846	17564184	1.75456e+07	1.05491	0.135702
AHA_2442	AHA_2442	A0KL06	Stage V sporulation protein R	1.96378e-10	146186	128275	125760	133407	134554	143132	144592	140759	1.05511	0.362085
hscA	hscA	A0KJ36	Chaperone protein HscA homolog	2.07155e-16	1.24699e+06	1.28031e+06	1.20624e+06	1.24451e+06	1.30311e+06	1.33356e+06	1.30343e+06	1.31337e+06	1.05532	0.0437798
hisF	hisF	A0KKB0	Imidazole glycerol phosphate synthase subunit HisF	1.61509e-12	347753	343352	359747	350284	366710	373776	368512	369666	1.05533	0.0221451
AHA_0538	AHA_0538	A0KFP5	ATP-independent RNA helicase DbpA	1.06436e-14	1136375	1.22299e+06	1.21179e+06	1.19039e+06	1.26959e+06	1231367	1.26788e+06	1.25628e+06	1.05536	0.0924039
AHA_2580	AHA_2580	A0KLD9	UPF0145 protein AHA_2580	9.99108e-13	247349	252132	239704	246395	255142	269892	255472	260169	1.0559	0.0855145
AHA_1163	AHA_1163	A0KHF3	Uncharacterized protein	2.09414e-13	308015	375959	333089	339021	351736	356960	365519	358072	1.05619	0.399867
mobA	mobA	A0KMS8	Molybdenum cofactor guanylyltransferase	1.4191e-10	94385.9	94783.4	82291.5	90486.9	96643.4	94074.4	96127.9	95615.2	1.05667	0.286531
fabB	fabB	A0KJK0	3-oxoacyl-[acyl-carrier-protein] synthase I	2.11016e-18	11643955	12444763	12617202	1.22353e+07	12911406	13328775	12550291	1.29302e+07	1.05679	0.137383
AHA_2681	AHA_2681	A0KLN8	Motility protein FimV	1.9299e-15	120073	135208	107801	121027	128945	130230	124785	127987	1.0575	0.438401
aroK-1	aroK-1	A0KEZ9	Gluconokinase	2.50713e-18	1.15739e+06	983397	1.04994e+06	1.06358e+06	1.1234e+06	1.10559e+06	1145789	1.12493e+06	1.05768	0.303501
trpCF	trpCF	A0KMC9	Multifunctional fusion protein	1.73451e-12	413773	439544	429933	427750	458603	469918	428978	452499	1.05786	0.159357
AHA_0144	AHA_0144	A0KEL6	Protoporphyrinogen oxidase	5.95253e-20	168650	175924	188787	177787	196625	182316	185297	188079	1.05789	0.232695
AHA_1717	AHA_1717	A0KJ02	Protein VisC	2.18738e-14	321358	379367	392355	364360	386356	369689	400664	385570	1.05821	0.419427
AHA_4181	AHA_4181	A0KQQ3	Uncharacterized protein	5.68111e-10	71637.1	48886.2	60732.3	60418.5	56478.2	79772.1	55580	63943.4	1.05834	0.749149
clpX	clpX	A0KJU2	ATP-dependent Clp protease ATP-binding subunit ClpX	1.02095e-17	3.18353e+06	3.16868e+06	3.4607e+06	3270969	3.37237e+06	3.49404e+06	3520938	3.46245e+06	1.05854	0.143396
ligA	ligA	A0KHL9	DNA ligase	1.84079e-23	985421	936144	935986	952517	1.0278e+06	1.02199e+06	975604	1.00847e+06	1.05874	0.0743566
rdgB	rdgB	A0KGJ7	dITP/XTP pyrophosphatase	1.55132e-11	84369.4	104892	82028.6	90430	100379	88148.6	98702.7	95743.5	1.05876	0.55276
add-1	add-1	A0KEY5	Adenosine deaminase	7.36039e-16	2.11679e+06	2.06173e+06	2.04464e+06	2.07439e+06	2.17328e+06	2.20542e+06	2.21069e+06	2.19646e+06	1.05885	0.00781458
AHA_3111	AHA_3111	A0KMW0	Immunogenic protein	3.69726e-14	109702	82707.5	106079	99496.1	101707	115058	99385.6	105383	1.05917	0.579193
dapA-2	dapA-2	A0KPP8	4-hydroxy-tetrahydrodipicolinate synthase	3.02555e-15	718113	703398	706565	709359	757450	742746	754418	751538	1.05946	0.00263702
AHA_3082	AHA_3082	A0KMT3	Methyl-accepting chemotaxis protein	4.51446e-09	46578.6	58246.3	61620.1	55481.7	59726.3	57258.3	59370.4	58785	1.05954	0.514244
bioH	bioH	A0KF11	Pimeloyl-[acyl-carrier protein] methyl ester esterase	3.27806e-11	212342	229594	234777	225571	215799	257438	243831	239023	1.05963	0.391322
nagC	nagC	A0KIG1	N-acetylglucosamine repressor	8.89363e-16	560707	476753	513640	517033	576729	525102	542708	548180	1.06024	0.337845
AHA_3093	AHA_3093	A0KMU2	Peptide ABC transporter, periplasmic peptide-binding protein	1.04625e-13	338129	288764	322345	316413	334963	331159	341073	335732	1.06106	0.262874
AHA_1513	AHA_1513	A0KIF0	Hydrogen peroxide-inducible genes activator	1.21518e-14	330391	350500	367245	349378	376759	367024	369138	370974	1.06181	0.122503
AHA_1532	AHA_1532	A0KIG9	Flavodoxin	6.5293e-15	2913276	2653102	2735914	2.76743e+06	2997212	2.91129e+06	2910204	2.93957e+06	1.0622	0.103669
AHA_0259	AHA_0259	A0KEX1	LysM domain protein	4.57687e-12	19859.9	50855.5	17804	29506.5	37078.6	40045.1	16979.1	31367.6	1.06308	0.892382
accB	accB	A0KNI4	Biotin carboxyl carrier protein of acetyl-CoA carboxylase	2.43679e-21	4.54631e+06	3186462	3041777	3.59152e+06	3.25588e+06	3.2138e+06	4984530	3.81807e+06	1.06308	0.77906
hscB	hscB	A0KJ35	Co-chaperone protein HscB homolog	5.95465e-17	244644	308394	271903	274980	278564	302454	296100	292373	1.06325	0.429337
AHA_3601	AHA_3601	A0KP70	Isopenicillin N synthase	1.19919e-15	1.38516e+06	1.5335e+06	1.29422e+06	1.40429e+06	1.52468e+06	1.46916e+06	1486697	1.49351e+06	1.06353	0.28093
AHA_3355	AHA_3355	A0KNJ3	Nodulation protein L	1.16935e-08	18039.2	26489.3	24113.4	22880.6	24000.9	26485	22541.8	24342.6	1.06389	0.625185
AHA_2676	AHA_2676	A0KLN3	Sulfurtransferase	6.39601e-11	239127	252706	242785	244873	254091	270889	256793	260591	1.06419	0.0759062
AHA_0426	AHA_0426	A0KFD3	Zinc protease	7.34043e-08	37103	38971	39013.9	38362.6	42109.1	41182	39196.4	40829.2	1.0643	0.0815544
AHA_4253	AHA_4253	A0KQW9	Transcriptional activator protein AhyR/asaR	2.73397e-11	54299.9	60336.4	54330.8	56322.4	59639.7	59436.2	60775.7	59950.6	1.06442	0.151443
AHA_3518	AHA_3518	A0KNY7	Uncharacterized protein	8.94908e-06	18103.4	15993.2	20515.1	18203.9	19350.7	20461.7	18359.8	19390.7	1.0652	0.456283
AHA_3107	AHA_3107	A0KMV6	Oxidoreductase, short-chain dehydrogenase/reductase family	1.24067e-14	247123	576631	443198	422317	454352	451912	443894	450053	1.06567	0.786455
AHA_0746	AHA_0746	A0KGA3	Conserved protein	2.31677e-17	218772	280228	241410	246803	255566	261303	272170	263013	1.06568	0.432524
moeB	moeB	A0KIN4	Molybdopterin synthase sulfurylase MoeB	1.72353e-13	329317	349468	340421	339736	362838	354905	368447	362063	1.06572	0.0336288
trmD	trmD	A0KG25	tRNA (guanine-N(1)-)-methyltransferase	1.07633e-13	465657	487306	473744	475569	512083	500880	508811	507258	1.06663	0.0113387
nlpD	nlpD	A0KGI1	Lipoprotein NlpD	1.94156e-17	2817.58	116.706	15247.9	6060.73	116.706	4392.74	14898.8	6469.42	1.06743	0.952169
fklB	fklB	A0KHQ1	Peptidyl-prolyl cis-trans isomerase	3.19875e-17	10311718	10027356	11368246	1.05691e+07	11073186	11438711	11339397	1.12838e+07	1.06762	0.165813
acpP	acpP	A0KNN3	Acyl carrier protein	7.86081e-13	610137	715373	681245	668918	709462	726990	706336	714263	1.06779	0.225317
mdh	mdh	A0KG16	Malate dehydrogenase	2.98056e-18	9062132	8932764	8621786	8.87223e+06	9303838	9517096	9604761	9.47523e+06	1.06797	0.0189528
sucB	sucB	A0KJK8	Dihydrolipoyllysine-residue succinyltransferase component of 2-oxoglutarate dehydrogenase complex	1.85935e-16	3036461	3.44421e+06	3.08991e+06	3.1902e+06	3.46753e+06	3.35184e+06	3401961	3.40711e+06	1.06799	0.17632
AHA_3545	AHA_3545	A0KP14	ABC transporter, ATP-binding protein	9.20756e-15	430307	446501	420332	432380	450966	457734	477069	461923	1.06833	0.0538344
AHA_0904	AHA_0904	A0KGQ1	Uncharacterized protein	1.57783e-13	693040	684894	773344	717093	754240	756120	787922	766094	1.06833	0.180751
AHA_1576	AHA_1576	A0KIL1	Hpt domain, putative	1.58218e-08	126164	122245	120615	123008	132014	127486	134751	131417	1.06836	0.0350482
AHA_1937	AHA_1937	A0KJL7	2-aminoethylphosphonate transport, repressor	8.21403e-05	58290.3	68529.3	54905.7	60575.1	66695.1	55160.6	72321.8	64725.8	1.06852	0.55798
cysQ-2	cysQ-2	A0KNX0	3'(2'),5'-bisphosphate nucleotidase CysQ	1.14139e-09	112604	111624	92969.7	105733	120306	116864	101799	112989	1.06863	0.443817
AHA_2828	AHA_2828	A0KM31	ACT domain protein	1.65804e-13	751546	769162	726452	749053	779617	818604	804976	801066	1.06944	0.0367129
AHA_3071	AHA_3071	A0KMS2	Uncharacterized protein	1.25284e-09	32556	26187.4	26037.1	28260.2	31720.6	29862.1	29087.2	30223.3	1.06947	0.438897
flmB	flmB	A0KQM3	Lipopolysaccharide O-Ag biosynthesis protein FlmB	2.90646e-14	223141	225849	231612	226868	243128	242776	242047	242650	1.06957	0.00330635
AHA_1084	AHA_1084	A0KH76	Helix-turn-helix domain protein	1.92033e-12	231564	249893	239937	240465	273542	232482	265654	257226	1.0697	0.286786
AHA_1205	AHA_1205	A0KHJ5	Putative exported protein	1.29282e-13	422225	443258	400626	422036	428450	469500	456662	451537	1.0699	0.162892
dusC	dusC	A0KKD1	tRNA-dihydrouridine(16) synthase	6.70757e-11	139814	142734	143469	142005	151841	151120	153053	152005	1.07041	0.0013263
AHA_0237	AHA_0237	A0KEU9	Methyl-accepting chemotaxis protein	0.00183826	59684	53016.8	45707.6	52802.8	60176.3	56341.7	53083.4	56533.8	1.07066	0.456124
AHA_1926	AHA_1926	A0KJK6	Succinate dehydrogenase iron-sulfur subunit	2.23599e-14	4.18889e+06	4686836	3.89632e+06	4.25735e+06	4636858	4.61456e+06	4424869	4.55876e+06	1.0708	0.278117
rlmJ	rlmJ	A0KP43	Ribosomal RNA large subunit methyltransferase J	8.91181e-13	634109	625704	567709	609174	635038	649121	672953	652371	1.07091	0.141492
AHA_2860	AHA_2860	A0KM63	Uncharacterized protein	3.63367e-14	2.49636e+06	2543155	2.67225e+06	2.57059e+06	2.67656e+06	2.67717e+06	2.90803e+06	2.75392e+06	1.07132	0.120843
glnS	glnS	A0KIG6	Glutamine--tRNA ligase	2.47905e-20	3.19364e+06	3.17158e+06	2.98943e+06	3.11822e+06	3331943	3366575	3328377	3.3423e+06	1.07186	0.0271976
aspC	aspC	A0KLY7	Aminotransferase	5.15876e-19	1.53879e+06	1.51327e+06	1.72033e+06	1.5908e+06	1.62365e+06	1742740	1.75291e+06	1.70643e+06	1.07269	0.208854
ilvY	ilvY	A0KEM0	Transcriptional regulator IlvY	3.95312e-13	254150	260220	268188	260853	284951	274266	280429	279882	1.07295	0.0204003
asnC	asnC	A0KQE1	Regulatory protein AsnC	8.36328e-11	46873.7	47133.8	48523	47510.2	52714	50665.5	49697.2	51025.6	1.07399	0.0266352
msrA	msrA	A0KLC7	Peptide methionine sulfoxide reductase MsrA	2.2656e-15	561360	573360	539568	558096	605809	606099	586477	599462	1.07412	0.02498
hisA	hisA	A0KKB4	1-(5-phosphoribosyl)-5-[(5-phosphoribosylamino)methylideneamino] imidazole-4-carboxamide isomerase	2.46942e-13	143124	141565	154757	146482	152641	160017	159382	157347	1.07417	0.0856508
AHA_3713	AHA_3713	A0KPG0	Aspartokinase	1.84668e-14	444233	445710	436793	442245	466022	469686	489449	475052	1.07418	0.0135204
AHA_1579	AHA_1579	A0KIL4	Sensor protein LuxQ	6.45312e-12	33063.6	30042.5	32630.8	31912.3	35211.4	31487.1	36185.2	34294.6	1.07465	0.237009
lplA	lplA	A0KMH0	Lipoate-protein ligase A	6.85896e-11	118085	119840	124787	120904	130962	128044	130957	129988	1.07513	0.015165
AHA_1912	AHA_1912	A0KJJ2	DNA-damage-inducible protein I	1.96321e-16	209482	295108	250013	251535	272552	263531	275393	270492	1.07537	0.490284
rpsM	rpsM	A0KF42	30S ribosomal protein S13	2.68907e-21	1.9402e+06	2.20588e+06	3.47228e+06	2.53945e+06	2.82437e+06	2706141	2663223	2.73125e+06	1.07553	0.707107
trmA	trmA	A0KQR3	tRNA/tmRNA (uracil-C(5))-methyltransferase	2.18361e-14	1128192	1.10494e+06	1.05125e+06	1094793	1.16763e+06	1.18852e+06	1176346	1.1775e+06	1.07554	0.0247096
brnQ-2	brnQ-2	A0KPC5	Branched-chain amino acid transport system carrier protein	5.94274e-10	216916	279609	265688	254071	299331	260721	259816	273289	1.07564	0.451144
AHA_1247	AHA_1247	A0KHN7	Transcriptional regulator, AraC family	3.3983e-10	30200	22027.9	25789.1	26005.7	27284.3	25313.3	31369.2	27988.9	1.07626	0.539442
AHA_3981	AHA_3981	A0KQ64	Uncharacterized protein	5.37605e-10	26067.3	36080.3	35006.5	32384.7	33158.5	34834.6	36578.5	34857.2	1.07635	0.498294
coaD	coaD	A0KEN4	Phosphopantetheine adenylyltransferase	3.37099e-15	763100	751569	762328	758999	821792	805966	824357	817372	1.07691	0.00104045
AHA_4145	AHA_4145	A0KQL7	D-lactate dehydrogenase	4.49136e-22	1.56488e+06	1.40245e+06	1.64591e+06	1.53775e+06	1689226	1.64825e+06	1.6333e+06	1.65692e+06	1.0775	0.180269
fliM	fliM	A0KI10	Flagellar motor switch protein FliM	1.96478e-10	253379	260428	218287	244031	278336	262539	248036	262970	1.07761	0.294083
AHA_0449	AHA_0449	A0KFF6	Uncharacterized protein	2.59571e-14	246052	277374	286644	270024	291085	292439	289501	291008	1.07771	0.163459
rpoZ	rpoZ	A0KR23	DNA-directed RNA polymerase subunit omega	6.4226e-19	3.28408e+06	3631461	3670626	3.52872e+06	3.68609e+06	3.86558e+06	3.87212e+06	3.80793e+06	1.07912	0.111445
AHA_1541	AHA_1541	A0KIH8	AhpC/Tsa family protein	1.68881e-11	42077.7	52642.6	51695.7	48805.3	59273.9	50575.8	48185.3	52678.3	1.07936	0.462269
trpS-2	trpS-2	A0KN23	Tryptophan--tRNA ligase	5.07164e-22	2.78792e+06	2.64783e+06	2588310	2.67469e+06	2.75593e+06	2917695	2990640	2.88809e+06	1.07979	0.0792971
bamE	bamE	A0KI84	Outer membrane protein assembly factor BamE	3.17435e-10	42557.8	63759.8	82396.1	62904.6	74786.2	67856.2	61247.5	67963.3	1.08042	0.698613
dnaX	dnaX	A0KKD4	DNA polymerase III, subunits gamma and tau	6.66199e-16	347890	357742	367394	357675	384431	389267	385676	386458	1.08047	0.00775814
folA	folA	A0KNL5	Dihydrofolate reductase	9.29934e-14	247403	217243	230677	231774	242920	252764	255838	250507	1.08082	0.121459
AHA_4084	AHA_4084	A0KQF8	Phosphatidylserine decarboxylase	2.52969e-11	31624.7	28772.6	34396.9	31598.1	35532.3	30466	36468.8	34155.7	1.08094	0.359362
AHA_4210	AHA_4210	A0KQT2	MutT/nudix family protein	1.77707e-11	173601	150366	179715	167894	180691	180741	183128	181520	1.08116	0.203605
AHA_3101	AHA_3101	A0KMV0	Aerotaxis receptor Aer	4.57841e-11	19399.3	26768.2	21775.5	22647.7	21599.2	27639.4	24235.5	24491.4	1.08141	0.544541
AHA_0916	AHA_0916	A0KGR3	Uncharacterized protein	2.20368e-12	117149	108456	112631	112745	119029	122064	124721	121938	1.08154	0.0375283
rpoA	rpoA	A0KF45	DNA-directed RNA polymerase subunit alpha	3.19875e-17	21315170	21751684	21761926	2.16096e+07	23060926	23254958	23826412	2.33808e+07	1.08196	0.00290576
AHA_2696	AHA_2696	A0KLQ3	Uncharacterized protein	0.00121321	15879.8	18484.8	14608	16324.2	19487.6	15018.2	18487.5	17664.4	1.0821	0.491279
nadE	nadE	A0KG54	Glutamine-dependent NAD(+) synthetase	4.709e-14	995064	922130	979292	965495	1.11204e+06	1.03927e+06	983805	1.04504e+06	1.08238	0.139655
AHA_3571	AHA_3571	A0KP40	CBS domains protein	2.82319e-12	65256.5	58970.4	66204.1	63477	69659.3	65760.3	70701.1	68706.9	1.08239	0.12715
ppc	ppc	A0KFU8	Phosphoenolpyruvate carboxylase	3.09572e-16	1.63938e+06	1.56907e+06	1650869	1.61978e+06	1.69723e+06	1.77455e+06	1.78808e+06	1.75329e+06	1.08243	0.0248766
AHA_3667	AHA_3667	A0KPC2	UPF0246 protein AHA_3667	1.08094e-14	742777	686131	755993	728300	758374	793199	814250	788607	1.08281	0.088581
coaBC	coaBC	A0KEM7	Coenzyme A biosynthesis bifunctional protein CoaBC	1.41133e-15	765873	821911	771214	786333	863636	846427	844776	851613	1.08302	0.02573
AHA_2414	AHA_2414	A0KKX8	Acetyltransferase	5.98448e-12	118528	91732.8	91417	100559	105583	109973	111167	108908	1.08302	0.412874
srmB	srmB	A0KPC3	ATP-dependent RNA helicase SrmB	6.31644e-14	1.66376e+06	1.79948e+06	1.80564e+06	1.75629e+06	1.86582e+06	1.87819e+06	1.96341e+06	1.90247e+06	1.08323	0.0580707
rimP	rimP	A0KNE5	Ribosome maturation factor RimP	9.42195e-16	1.72231e+06	1632282	1.56645e+06	1.64035e+06	1.75321e+06	1.75806e+06	1.82201e+06	1.77776e+06	1.08377	0.0524077
coaA	coaA	A0KQB3	Pantothenate kinase	1.46911e-14	601479	527286	544224	557663	618023	609101	586382	604502	1.08399	0.126668
AHA_0983	AHA_0983	A0KGX9	Uncharacterized protein	1.0633e-08	43651.4	46030.8	65247.8	51643.3	56949.2	58739.4	52286.6	55991.7	1.0842	0.57346
maeA	maeA	A0KHR8	NAD-dependent malic enzyme	6.6221e-16	4.06642e+06	4218172	3.75003e+06	4.01154e+06	4.22809e+06	4.41011e+06	4.41263e+06	4.35028e+06	1.08444	0.0880493
AHA_3592	AHA_3592	A0KP61	Transcriptional regulator, GntR family/aminotransferase, classes I and II family protein	1.89641e-09	125661	131660	129898	129073	138968	141931	139426	140109	1.0855	0.00530768
hflC	hflC	A0KGS4	Protein HflC	1.79044e-17	2.39737e+06	2.44049e+06	2654941	2.4976e+06	2.6714e+06	2735344	2728059	2.7116e+06	1.08568	0.0597804
AHA_3852	AHA_3852	A0KPU0	FAD binding domain protein	3.2305e-14	530603	570963	540460	547342	599328	605892	577531	594250	1.0857	0.03435
AHA_2599	AHA_2599	A0KLF8	HIT family hydrolase	4.30199e-12	940701	855341	841130	879057	966319	951212	946692	954741	1.0861	0.0750943
rpmE2	rpmE2	A0KJJ1	50S ribosomal protein L31 type B	1.1945e-12	120952	157371	154026	144117	172519	148419	148945	156628	1.08681	0.424422
hslO	hslO	A0KFS3	33 kDa chaperonin	5.00927e-16	2134714	2.24979e+06	2.21088e+06	2198462	2377646	2438872	2.35335e+06	2.38996e+06	1.0871	0.0106036
mnmA	mnmA	A0KI53	tRNA-specific 2-thiouridylase MnmA	4.92363e-19	1.38307e+06	1.45715e+06	1.55434e+06	1.46485e+06	1.57956e+06	1.55816e+06	1.64246e+06	1.59339e+06	1.08775	0.0821248
rimK	rimK	A0KFE0	Probable alpha-L-glutamate ligase	3.87135e-11	337188	286815	372628	332210	340149	321656	422414	361406	1.08788	0.503228
carA	carA	A0KLT1	Carbamoyl-phosphate synthase small chain	1.92744e-13	918044	1.0205e+06	978152	972234	1.06672e+06	1.02455e+06	1.08193e+06	1.05773e+06	1.08794	0.0674081
AHA_2733	AHA_2733	A0KLU0	Phospho-2-dehydro-3-deoxyheptonate aldolase	1.23891e-14	366276	347588	377117	363661	397754	389323	401797	396291	1.08973	0.0253321
AHA_1788	AHA_1788	A0KJ72	LemA protein	3.43947e-16	383730	385607	329758	366365	392264	401167	404479	399303	1.08991	0.152481
AHA_1795	AHA_1795	A0KJ79	L-allo-threonine aldolase	2.05752e-11	358333	373782	383761	371959	404284	394286	417809	405460	1.09007	0.0290883
AHA_1245	AHA_1245	A0KHN5	Transcriptional regulatory protein	1.26271e-11	119916	155694	227619	167743	171623	156330	220796	182916	1.09046	0.703979
ppk	ppk	A0KM32	Polyphosphate kinase	9.71891e-21	81322.1	58516.1	79314.2	73050.8	80506.9	80578.4	78092.4	79725.9	1.09138	0.414345
iadA	iadA	A0KIW7	Isoaspartyl dipeptidase	1.68775e-06	36463.4	26289.4	35701.5	32818.1	34357.3	38163.8	34957.3	35826.1	1.09166	0.435961
gpt	gpt	A0KNR2	Xanthine phosphoribosyltransferase	1.71075e-18	2.13618e+06	2376938	2209022	2.24071e+06	2.4915e+06	2.40625e+06	2.44157e+06	2446439	1.09181	0.0526303
tyrS-2	tyrS-2	A0KMW6	Tyrosine--tRNA ligase	5.04215e-18	3.1324e+06	3.34819e+06	3.16646e+06	3.21568e+06	3.53098e+06	3.50147e+06	3.50344e+06	3511962	1.09214	0.0118798
AHA_0406	AHA_0406	A0KFB3	Stress responsive A/B Barrel Domain superfamily	6.49242e-09	48195.7	48091	36482	44256.2	51425.9	47843.6	45741.5	48337	1.09221	0.38897
AHA_3753	AHA_3753	A0KPK0	LysR-family transcriptional regulator	2.68264e-05	34627.4	40350.7	42991.8	39323.3	41841.8	48343.9	38681.1	42955.6	1.09237	0.389451
AHA_2996	AHA_2996	A0KMJ9	Uncharacterized protein	2.46947e-12	125337	110977	117638	117984	131340	130440	125336	129039	1.0937	0.0720379
AHA_3356	AHA_3356	A0KNJ4	Nitroreductase family protein	1.56477e-14	2375059	2.29175e+06	2.11383e+06	2.26021e+06	2495130	2440171	2.48299e+06	2.47276e+06	1.09404	0.0542889
mtnN-1	mtnN-1	A0KGU9	MTA/SAH nucleosidase	1.22946e-12	318554	344440	328666	330553	367884	358382	359203	361823	1.0946	0.0183042
AHA_3054	AHA_3054	A0KMQ5	Uncharacterized protein	5.26837e-18	46694.5	47457.2	42781.8	45644.5	51234.9	52778.5	45906.8	49973.4	1.09484	0.162986
AHA_0484	AHA_0484	A0KFJ1	Membrane-fusion protein	8.26437e-08	6869.1	15259.6	27563.7	16564.1	18375	21767.6	14270.9	18137.8	1.09501	0.817545
AHA_0427	AHA_0427	A0KFD4	Uncharacterized protein	1.24127e-10	159389	143991	167615	156998	123702	191048	201192	171980	1.09543	0.585336
fur	fur	A0KIG7	Ferric uptake regulation protein	1.19242e-14	1.59119e+06	1.63914e+06	1.73772e+06	1.65602e+06	1.83937e+06	1790566	1.81346e+06	1.81447e+06	1.09568	0.0250844
aguA	aguA	A0KG95	Putative agmatine deiminase	6.21628e-20	3.96002e+06	3.33837e+06	3212545	3.50365e+06	3.79402e+06	3966815	3.75746e+06	3839431	1.09584	0.234206
AHA_3937	AHA_3937	A0KQ25	UPF0307 protein AHA_3937	2.10949e-14	1357916	1.48959e+06	1.36062e+06	1.40271e+06	1.5002e+06	1.54541e+06	1.56671e+06	1.53744e+06	1.09605	0.047521
AHA_0085	AHA_0085	A0KEF7	Uncharacterized protein	3.98996e-14	239774	240630	147070	209158	231304	228035	228528	229289	1.09625	0.552237
cysM	cysM	A0KIE1	Cysteine synthase	1.54795e-06	23476.6	30187.6	27651.1	27105.1	30822.3	28502	29880.9	29735.1	1.09703	0.272612
AHA_1381	AHA_1381	A0KI19	Site-determining protein	1.24646e-14	376823	333531	377292	362549	398200	391604	403532	397779	1.09717	0.0774766
ccoP	ccoP	A0KKM0	Cbb3-type cytochrome c oxidase subunit	4.47938e-13	117813	110088	123928	117276	132381	125057	128604	128681	1.09724	0.0654706
AHA_4173	AHA_4173	A0KQP5	Long-chain-fatty-acid--luciferin-component ligase, Acyl-protein synthase	1.10606e-09	71540.5	68027.1	79451.2	73006.2	63053.8	95781.1	81517.6	80117.5	1.09741	0.518555
glnD	glnD	A0KHG1	Bifunctional uridylyltransferase/uridylyl-removing enzyme	1.67688e-10	52494.9	47523.8	51891	50636.6	49779	59967.7	57038.8	55595.2	1.09793	0.219526
AHA_2014	AHA_2014	A0KJU4	DNA-binding protein HU-beta	2.01279e-17	8745329	8.38462e+06	9792668	8.97421e+06	10257762	9687118	9617854	9.85424e+06	1.09806	0.133477
fruR	fruR	A0KKS1	Fructose repressor	4.60286e-12	219833	232709	226331	226291	247914	254975	242809	248566	1.09844	0.012184
eno	eno	A0KGH3	Enolase	1.10598e-23	17827440	20545322	19288192	19220318	20913526	20847216	21585276	2.11153e+07	1.09859	0.0819269
AHA_3766	AHA_3766	A0KPL3	HAS ABC exporter outer membrane component	4.81047e-14	1.13112e+06	917418	973477	1.00734e+06	1.08771e+06	1.10466e+06	1.1277e+06	1.10669e+06	1.09863	0.201185
AHA_2844	AHA_2844	A0KM47	CheV	4.20226e-19	786498	807188	787599	793762	839420	901041	875784	872082	1.09867	0.0148614
AHA_2871	AHA_2871	A0KM74	SNF2 family helicase	9.96623e-14	201623	235873	219750	219082	248740	234373	239090	240735	1.09883	0.114458
AHA_2654	AHA_2654	A0KLL2	Protein NagD	5.48403e-12	545597	594291	583560	574483	638102	617895	638077	631358	1.099	0.024813
AHA_0247	AHA_0247	A0KEV9	Glutamine amidotransferase, class I	2.01096e-12	134734	108868	113044	118882	133212	126997	131821	130677	1.09921	0.225364
ileS	ileS	A0KG39	Isoleucine--tRNA ligase	1.22245e-18	4119976	4296912	4.44183e+06	4.28624e+06	4704087	4.64001e+06	4.79232e+06	4.71214e+06	1.09936	0.0144385
slyD	slyD	A0KGZ6	Peptidyl-prolyl cis-trans isomerase	1.13549e-18	5.41228e+06	5.65724e+06	5515021	5.52818e+06	6253883	5.92258e+06	6056184	6.07755e+06	1.09938	0.0100816
accC	accC	A0KNI5	Biotin carboxylase	2.79443e-21	7.82304e+06	7.65218e+06	8015536	7.83025e+06	8525240	8525435	8774847	8.60851e+06	1.09939	0.0043625
AHA_2231	AHA_2231	A0KKF4	Putative glutathione S-transferase protein	4.20341e-12	262886	312875	289220	288327	323136	299210	328617	316988	1.0994	0.167635
gph-1	gph-1	A0KKQ4	Phosphoglycolate phosphatase, bacterial	1.34453e-11	151773	160502	156379	156218	168849	171599	174970	171806	1.09978	0.00717947
argR	argR	A0KQG2	Arginine repressor	2.22705e-12	132725	138267	135210	135401	151717	148347	146983	149016	1.10055	0.00308893
AHA_2727	AHA_2727	A0KLT4	5-formyltetrahydrofolate cyclo-ligase	5.33519e-09	65021.6	63082.6	60714.6	62939.6	69538.3	67544	70735.5	69272.6	1.10062	0.0151838
pheT	pheT	A0KKP4	Phenylalanine--tRNA ligase beta subunit	1.23911e-18	4668322	4709995	4.64265e+06	4.67365e+06	5.22931e+06	5132416	5072789	5.14484e+06	1.10082	0.000688046
flgL	flgL	A0KM35	Flagellar hook-associated protein 3	6.60457e-08	42268.7	36264.1	47536.5	42023.1	46492.4	44667.3	47639.2	46266.3	1.10097	0.276383
ppnP	ppnP	A0KK62	Pyrimidine/purine nucleoside phosphorylase	8.87009e-10	72282	88316.9	98749.9	86449.6	95392.1	96547.5	93694.7	95211.4	1.10135	0.320993
rnhA	rnhA	A0KIK4	Ribonuclease H	2.56054e-12	215542	227134	217076	219918	229736	254484	242401	242207	1.10135	0.0497974
AHA_1363	AHA_1363	A0KI01	Uncharacterized protein	2.06756e-11	216676	213216	217497	215796	234373	223287	255989	237883	1.10235	0.0848737
AHA_3212	AHA_3212	A0KN52	Uncharacterized protein	1.72696e-09	207684	206209	235048	216314	243044	226452	246108	238535	1.10272	0.118009
sdhA	sdhA	A0KJK5	Succinate dehydrogenase flavoprotein subunit	6.64924e-15	1.79719e+06	2.15135e+06	1.6946e+06	1.88105e+06	2.03522e+06	2.06945e+06	2.11984e+06	2.07484e+06	1.10302	0.239972
AHA_2103	AHA_2103	A0KK32	RIO1 protein	6.54294e-13	159689	141180	138769	146546	160556	165046	159401	161668	1.10319	0.0911765
fliH	fliH	A0KI05	Flagellar assembly protein FliH	6.87191e-13	79855	67470.7	77886.3	75070.7	83455.4	83141.1	81922.7	82839.7	1.10349	0.115165
AHA_2411	AHA_2411	A0KKX5	Uncharacterized protein	5.59189e-15	533522	565776	501253	533517	594898	580099	591693	588897	1.1038	0.0445525
AHA_2601	AHA_2601	A0KLG0	Uncharacterized protein	3.49914e-17	361138	375426	387963	374842	421402	386545	433500	413816	1.10397	0.0723267
fliA	fliA	A0KI20	RNA polymerase sigma factor FliA	2.65564e-12	393559	354762	421794	390038	434928	412029	445009	430655	1.10414	0.135129
asnA	asnA	A0KQE2	Aspartate--ammonia ligase	8.35735e-16	399767	371539	465904	412403	448116	456016	462486	455539	1.1046	0.201756
AHA_3100	AHA_3100	A0KMU9	Beta-hexosaminidase	1.74141e-06	23855.6	22976.7	25923	24251.8	27203.3	27332.7	25834.2	26790.1	1.10466	0.0634454
AHA_2379	AHA_2379	A0KKV1	Chromosome partition protein MukF	1.64183e-13	474347	497666	477861	483291	524000	536186	541688	533958	1.10484	0.00478856
panE	panE	A0KHB8	2-dehydropantoate 2-reductase	2.43679e-21	324674	369001	345125	346267	382094	381555	384105	382585	1.10489	0.0473368
AHA_3037	AHA_3037	A0KMN8	AAA ATPase	2.0688e-09	32960.4	33539.9	38299.1	34933.1	37660.1	39536.6	38600.9	38599.2	1.10495	0.107921
purD	purD	A0KGJ1	Phosphoribosylamine--glycine ligase	5.27309e-16	351278	391866	407658	383601	419088	429868	423301	424086	1.10554	0.0768226
typA	typA	A0KEZ0	GTP-binding protein TypA	3.05049e-22	10372718	10216119	9740896	10109911	10538717	11450192	11552062	1.11803e+07	1.10588	0.0458292
AHA_1559	AHA_1559	A0KIJ4	MorA	5.07737e-08	63724.7	45353.5	52027.6	53701.9	60988.1	55685.6	61668.9	59447.5	1.10699	0.369901
mrcB	mrcB	A0KNZ9	Penicillin-binding protein 1B	6.78124e-13	8764.13	8352.91	10474.6	9197.2	15252.9	10109.1	5200.57	10187.5	1.10768	0.755855
hutC	hutC	A0KF83	Histidine utilization repressor	3.03556e-13	508959	433590	492077	478209	551080	551373	487102	529852	1.10799	0.174067
htpG	htpG	A0KL53	Chaperone protein HtpG	2.76334e-21	6.61983e+06	5789497	6217295	6.20887e+06	6974884	7.13201e+06	6538254	6.88172e+06	1.10837	0.0871519
AHA_3383	AHA_3383	A0KNM1	3-oxoacyl-(Acyl-carrier-protein) reductase, putative	1.00146e-11	360803	357790	369505	362699	400585	406807	398745	402045	1.10848	0.000774913
AHA_3859	AHA_3859	A0KPU7	Hemolysin secretion protein	3.2223e-11	25704.9	33249.1	30670.1	29874.7	31603.2	34688.4	33128	33139.9	1.1093	0.243033
acpP	acpP	A0KKH5	Acyl carrier protein	1.42295e-16	29593858	32622854	31015712	3.10775e+07	34495052	34895548	34074020	3.44882e+07	1.10975	0.0197329
AHA_4126	AHA_4126	A0KQJ9	Uncharacterized protein	0.00155193	50475	20573.6	26290.5	32446.3	36997.3	41708.7	29344.2	36016.7	1.11004	0.735256
AHA_1575	AHA_1575	A0KIL0	Glutamine amidotransferases class-II	8.15514e-14	180467	166081	177678	174742	197619	186421	198146	194062	1.11056	0.029592
AHA_0921	AHA_0921	A0KGR8	N-acetylmuramoyl-L-alanine amidase	4.73737e-19	31309.6	31645.2	33982.6	32312.5	20338.9	71016.4	16351.1	35902.1	1.11109	0.84847
AHA_3771	AHA_3771	A0KPL8	Uncharacterized protein	4.08819e-18	1.71033e+06	1.60628e+06	1.5464e+06	1.621e+06	1.77954e+06	1.84536e+06	1.78116e+06	1.80202e+06	1.11167	0.0262116
AHA_3490	AHA_3490	A0KNW3	Chemotaxis protein CheV	3.31195e-13	271440	252909	278300	267550	290245	315620	286944	297603	1.11233	0.0637223
accD	accD	A0KLN6	Acetyl-coenzyme A carboxylase carboxyl transferase subunit beta	2.53191e-19	5.4416e+06	5306336	5.33189e+06	5.35994e+06	5872118	5967117	6.04757e+06	5.96227e+06	1.11238	0.000777537
AHA_0102	AHA_0102	A0KEH4	NAD(P)H-flavin reductase (FMN reductase)	2.25519e-13	167858	173784	176853	172831	198368	191767	186679	192271	1.11248	0.0105787
AHA_1980	AHA_1980	A0KJR0	Phospho-2-dehydro-3-deoxyheptonate aldolase	1.20094e-18	552043	525671	563934	547216	611510	627113	587758	608794	1.11253	0.0186479
AHA_3798	AHA_3798	A0KPP5	CbbY family protein	3.97256e-12	134298	111909	120090	122099	132423	136693	138470	135862	1.11272	0.112301
AHA_0129	AHA_0129	A0KEK1	DNA-3-methyladenine glycosylase I	1.13584e-08	40108.8	40670.9	46449.7	42409.8	49543.4	45061.9	47125.4	47243.6	1.11398	0.114804
AHA_2703	AHA_2703	A0KLR0	Glutamate synthase [NADPH] large chain	2.13039e-13	608925	553575	668595	610365	666910	669679	703485	680025	1.11413	0.11918
AHA_3486	AHA_3486	A0KNV9	Uncharacterized protein	1.52635e-10	76946.2	74572.1	67868.3	73128.9	81818.1	84030.3	78612.7	81487	1.11429	0.0562967
AHA_2859	AHA_2859	A0KM62	ABC-type oligopeptide transport system, periplasmic component	1.13491e-05	65488.1	71575.3	77990.5	71684.6	39168.2	44060.6	156461	79896.6	1.11456	0.841436
AHA_4190	AHA_4190	A0KQR2	Uncharacterized protein	1.90871e-10	32511.9	31591.7	30752.2	31618.6	35213.3	37535.6	33029.5	35259.5	1.11515	0.0596258
smpB	smpB	A0KI80	SsrA-binding protein	1.63774e-10	241856	287677	274202	267912	282003	323240	291093	298779	1.11521	0.170094
AHA_1309	AHA_1309	A0KHU9	Putative lipoprotein	1.99032e-17	275651	272277	265150	271026	310475	309790	286624	302296	1.11538	0.0206483
AHA_3777	AHA_3777	A0KPM4	OsmC/Ohr family protein	8.54587e-05	43562.7	42189.5	49548.4	45100.2	53918.3	50569.9	46440.3	50309.5	1.11551	0.171101
pdxH	pdxH	A0KI46	Pyridoxine/pyridoxamine 5'-phosphate oxidase	3.19129e-15	218447	236204	204189	219613	237716	249807	247482	245002	1.11561	0.0636038
rnd	rnd	A0KKC8	Ribonuclease D	3.11843e-14	287127	289827	293295	290083	319104	326022	326211	323779	1.11616	0.000331562
AHA_0628	AHA_0628	A0KFY5	Pullulanase	1.09385e-11	37762.2	42601.4	36524.6	38962.7	44498	46724.5	39312.2	43511.6	1.11675	0.188632
lptD	lptD	A0KGU1	LPS-assembly protein LptD	1.86112e-17	779576	865277	771913	805589	875845	866625	956884	899785	1.11693	0.0854673
nfuA	nfuA	A0KF09	Fe/S biogenesis protein NfuA	4.08072e-16	1.7977e+06	2.18241e+06	1.98816e+06	1.98942e+06	2.21447e+06	2.24656e+06	2.21197e+06	2.22433e+06	1.11808	0.103115
AHA_0929	AHA_0929	A0KGS6	Octaprenyl-diphosphate synthase	3.47761e-13	779055	820230	796941	798742	864269	897615	917833	893239	1.11831	0.00858544
AHA_3206	AHA_3206	A0KN46	Glycerophosphoryl diester phosphodiesterase family protein	4.56063e-16	223318	224866	209991	219392	242604	242203	251264	245357	1.11835	0.00958155
hflX	hflX	A0KGS2	GTPase HflX	1.83224e-12	367169	354577	408459	376735	415751	433155	415218	421375	1.11849	0.0613724
ispF	ispF	A0KGH6	2-C-methyl-D-erythritol 2,4-cyclodiphosphate synthase	4.4852e-13	390751	368849	378533	379377	427830	420086	426561	424826	1.1198	0.00257043
AHA_2980	AHA_2980	A0KMI3	Fructokinase	5.46215e-12	28889.5	22794.2	37960.5	29881.4	37272.7	22042.1	41072.4	33462.4	1.11984	0.649241
AHA_1155	AHA_1155	A0KHE5	GGDEF domain protein	8.32841e-14	235041	197406	240645	224364	259029	249872	244936	251279	1.11996	0.130724
srkA	srkA	A0KQT9	Stress response kinase A	5.28672e-13	556929	582446	536192	558522	607975	613492	655645	625704	1.12028	0.0289459
AHA_2830	AHA_2830	A0KM33	Exopolyphosphatase	2.45936e-14	132888	120671	120083	124548	139466	138224	141087	139592	1.1208	0.0241101
AHA_0073	AHA_0073	A0KEE5	Regulatory protein, LysR:LysR, substrate-binding	4.68869e-08	72711.2	70455.8	69474.4	70880.5	78450.3	80873.4	79065.5	79463.1	1.12109	0.00204051
queF	queF	A0KHE7	NADPH-dependent 7-cyano-7-deazaguanine reductase	2.33426e-14	245870	255048	224890	241936	269110	268835	276411	271452	1.122	0.0333367
argE	argE	A0KFU9	Acetylornithine deacetylase	9.54937e-13	255553	136436	263724	218571	259230	228738	248289	245419	1.12284	0.558246
AHA_1676	AHA_1676	A0KIW1	Putative beta-barrel assembly-enhancing protease	1.68941e-12	224850	243124	217222	228399	257947	254196	257507	256550	1.12325	0.0223496
napF	napF	A0KIL9	Ferredoxin-type protein NapF	0.00155695	367870	389573	345094	367512	237481	116.706	1.00143e+06	413010	1.1238	0.887672
AHA_1004	AHA_1004	A0KH00	Sigma-54 interaction domain family	1.08718e-09	125864	134746	137529	132713	149765	144719	152963	149149	1.12384	0.0181489
pflA	pflA	A0KIX4	Pyruvate formate-lyase-activating enzyme	9.02555e-14	474275	415797	495208	461760	524304	512235	520321	518953	1.12386	0.0759552
AHA_1285	AHA_1285	A0KHS5	Alpha-beta superfamily hydrolase	2.18073e-15	119450	120818	122416	120895	134359	135769	137822	135983	1.12481	0.000335391
AHA_3467	AHA_3467	A0KNU2	Transcriptional regulator, AraC family	4.74655e-12	25401.3	32032.8	30928	29454	33296.9	33132.2	32976.2	33135.1	1.12498	0.147491
AHA_0995	AHA_0995	A0KGZ2	Alpha/beta hydrolase	1.41491e-09	32425.7	31321	34198.3	32648.3	36651.1	36246.6	37347.9	36748.5	1.12559	0.0102776
rpsC	rpsC	A0KF27	30S ribosomal protein S3	5.92828e-18	807972	789003	1.26058e+06	952519	1.04777e+06	1.1159e+06	1053837	1.0725e+06	1.12596	0.483835
secF-1	secF-1	A0KJ23	Protein-export membrane protein SecF	1.09042e-11	73637.9	90268.6	114581	92829	105326	106211	102060	104533	1.12608	0.383031
mutY	mutY	A0KPN4	Adenine DNA glycosylase	6.30181e-12	255593	251829	259537	255653	300538	295766	267817	288041	1.12669	0.0361909
adk	adk	A0KL52	Adenylate kinase	5.84114e-23	8800488	8685022	7861292	8448934	9613993	9405007	9555861	9.52495e+06	1.12736	0.023571
uvrD	uvrD	A0KET2	DNA helicase	1.23292e-11	509045	551433	512775	524418	620045	611343	543015	591468	1.12786	0.0739002
AHA_1975	AHA_1975	A0KJQ5	Electron transfer flavoprotein-ubiquinone oxidoreductase	1.33391e-10	130486	129179	136475	132047	123479	169226	154103	148936	1.1279	0.283418
argS	argS	A0KQI5	Arginine--tRNA ligase	4.56183e-21	4.55855e+06	4699358	4733386	4.66377e+06	5.29559e+06	5195162	5291057	5.2606e+06	1.12797	0.000681654
AHA_3733	AHA_3733	A0KPI0	Uracil-DNA glycosylase	2.8273e-10	122659	116210	130618	123162	141124	135542	140159	138942	1.12812	0.0249059
AHA_2016	AHA_2016	A0KJU6	ABC transporter ATP-binding protein	6.26108e-20	2.70041e+06	2.78143e+06	2.71605e+06	2.73263e+06	3146785	3.02124e+06	3.08333e+06	3.08379e+06	1.1285	0.00132713
cysS	cysS	A0KLW3	Cysteine--tRNA ligase	3.74981e-16	1.90475e+06	1.78512e+06	1.90561e+06	1.86516e+06	2.14726e+06	2.0852e+06	2.08986e+06	2.10744e+06	1.1299	0.00562497
seqA	seqA	A0KIH3	Negative modulator of initiation of replication	9.13026e-15	1.24732e+06	1.18875e+06	1.25391e+06	1.22999e+06	1.32632e+06	1.43488e+06	1409220	1.39014e+06	1.1302	0.0144666
AHA_0997	AHA_0997	A0KGZ3	Chemotaxis protein CheV	2.50573e-13	439254	509323	434105	460894	514684	528917	519506	521035	1.13049	0.0709753
nrdA	nrdA	A0KKQ5	Ribonucleoside-diphosphate reductase	5.23533e-20	3.07893e+06	2.64348e+06	2.80891e+06	2.84377e+06	3.37973e+06	3227594	3.03785e+06	3.21506e+06	1.13056	0.0822348
proA	proA	A0KNQ8	Gamma-glutamyl phosphate reductase	3.06999e-18	871557	854158	908775	878164	996016	984995	998881	993297	1.13111	0.00229777
ispD	ispD	A0KGH5	2-C-methyl-D-erythritol 4-phosphate cytidylyltransferase	4.41225e-11	184326	198243	166538	183035	206053	210803	204490	207115	1.13156	0.0619775
AHA_4017	AHA_4017	A0KQ94	D,D-heptose 1,7-bisphosphate phosphatase	1.10826e-11	173345	173190	183400	176645	208826	195980	194902	199902	1.13166	0.0142644
fnr	fnr	A0KKM5	Fumarate and nitrate reduction regulatory protein	2.48361e-14	318490	303161	292602	304751	351083	353561	330022	344889	1.13171	0.019294
AHA_0276	AHA_0276	A0KEY8	Uncharacterized protein	1.12377e-14	44125.3	32207.1	48507.5	41613.3	46467.7	49409.4	45405.9	47094.3	1.13171	0.335856
hemH	hemH	A0KL51	Ferrochelatase	2.18681e-14	203878	203620	202120	203206	230388	232503	227211	230034	1.13202	8.02964e-05
rdgC	rdgC	A0KMP9	Recombination-associated protein RdgC	8.64549e-18	1.6571e+06	1.73887e+06	1.78076e+06	1.72558e+06	1.91516e+06	1974232	1.97088e+06	1.95342e+06	1.13204	0.00515812
glnA	glnA	A0KEY9	Glutamine synthetase	2.54393e-18	6.6071e+06	6.30856e+06	6197657	6371104	7.27889e+06	7310098	7063871	7.21762e+06	1.13287	0.00425917
AHA_0262	AHA_0262	A0KEX4	Topoisomerase DNA-binding C4 zinc finger domain protein	4.15037e-06	19201.6	14399.3	13720.1	15773.6	17363.8	20088.6	16214.2	17888.9	1.1341	0.365171
clpA	clpA	A0KJD7	ATP-dependent Clp protease, ATP-binding subunit ClpA	7.48927e-16	1.47733e+06	1158753	1.43228e+06	1.35612e+06	1.54624e+06	1.50274e+06	1.5654e+06	1.53813e+06	1.13421	0.146638
AHA_1881	AHA_1881	A0KJG1	Amino acid regulated cytosolic protein	1.26049e-09	55149.2	50754.6	49237.3	51713.7	56966.4	57766.7	61284.5	58672.6	1.13457	0.0347407
AHA_2807	AHA_2807	A0KM11	Homocysteine S-methyltransferase	9.98843e-08	14860.7	16460.8	16550	15957.2	17849.6	18257.4	18213.8	18106.9	1.13472	0.0188967
AHA_2538	AHA_2538	A0KLA0	Transcriptional regulator, Cro/CI family	2.0538e-08	49854.3	41696.2	38149	43233.2	52299.3	56987	37887.1	49057.8	1.13473	0.434398
rpsU	rpsU	A0KGI4	30S ribosomal protein S21	4.50387e-19	1.37428e+06	1.37425e+06	2.22443e+06	1.65765e+06	1.8801e+06	1.9291e+06	1836199	1.8818e+06	1.13522	0.47506
AHA_0794	AHA_0794	A0KGE6	RNA polymerase sigma factor	5.04434e-13	165152	140156	142835	149381	168055	171981	168847	169628	1.13553	0.0649028
AHA_3433	AHA_3433	A0KNS1	Outer membrane protein	4.08916e-08	12631.5	11251.7	23476.6	15786.6	18110.3	18388	17289.1	17929.2	1.13572	0.610172
hisG	hisG	A0KKB9	ATP phosphoribosyltransferase	4.53583e-14	610077	649766	642323	634055	709638	700472	751386	720499	1.13633	0.0121031
aheR	aheR	A0KMB5	Putative efflux pump regulator AheR	5.71991e-12	441207	384108	417847	414387	463340	480362	469438	471047	1.13673	0.0306709
petA	petA	A0KPZ1	Ubiquinol-cytochrome c reductase iron-sulfur subunit	3.26763e-19	2221891	2.58914e+06	1.82415e+06	2.21173e+06	2472581	2532349	2.54183e+06	2.51559e+06	1.13738	0.242831
AHA_1406	AHA_1406	A0KI44	Uncharacterized protein	3.60755e-11	107098	128322	97254.6	110892	130214	122535	125729	126159	1.13768	0.18088
folE	folE	A0KIN6	GTP cyclohydrolase 1	2.21138e-21	185787	179909	172326	179341	207335	199962	204892	204063	1.13785	0.00517487
purC	purC	A0KGP5	Phosphoribosylaminoimidazole-succinocarboxamide synthase	3.38807e-14	751332	790178	823114	788208	881809	906387	902583	896927	1.13793	0.00794105
glpK	glpK	A0KIT3	Glycerol kinase	1.34553e-18	3.8852e+06	3.66119e+06	3.94112e+06	3.82917e+06	4.45464e+06	4350341	4270405	4.35846e+06	1.13823	0.00629229
rpmI	rpmI	A0KKP7	50S ribosomal protein L35	4.56183e-21	338639	398169	532338	423049	514083	443742	487168	481664	1.13856	0.38987
AHA_2619	AHA_2619	A0KLH7	Hypothetical response regulatory protein YehT	1.2182e-09	33962.2	29873.3	26068.5	29968	37455.5	31189.6	33728.1	34124.4	1.13869	0.227247
AHA_2864	AHA_2864	A0KM67	Conserved domain protein	3.45985e-19	33213684	40477008	39100128	37596940	42785684	43576620	42095172	4.28192e+07	1.1389	0.0827168
AHA_2279	AHA_2279	A0KKK1	Endopeptidase La	4.27851e-15	492455	469781	485986	482740	552841	554411	543132	550128	1.13959	0.000898245
ccoO	ccoO	A0KKL8	Cytochrome c oxidase, Cbb3-type, subunit II	7.43281e-13	526282	505880	425727	485963	569292	516737	575457	553828	1.13965	0.131701
proS	proS	A0KPA5	Proline--tRNA ligase	5.7559e-22	3194459	2.99333e+06	3405623	3.1978e+06	3.62574e+06	3.62794e+06	3.68535e+06	3.64634e+06	1.14027	0.0204986
AHA_3146	AHA_3146	A0KMZ5	Uncharacterized protein	5.63084e-11	82999.7	75927	76902.6	78609.7	94139.1	84780.6	90085.6	89668.4	1.14068	0.0341506
rplU	rplU	A0KGS7	50S ribosomal protein L21	1.10598e-23	33253160	34854420	28569572	3.22257e+07	38701696	36193984	35384272	36759984	1.1407	0.100766
AHA_0917	AHA_0917	A0KGR4	Polyphosphate glucokinase	1.95841e-13	184695	164093	175826	174871	181491	182134	234821	199482	1.14074	0.257444
AHA_1444	AHA_1444	A0KI81	Oligoketide cyclase/lipid transport protein	1.1309e-14	227390	216041	238510	227314	277090	257383	244128	259534	1.14174	0.0495293
AHA_3673	AHA_3673	A0KPC8	Chemotaxis protein CheX	4.48119e-14	769926	760840	743563	758110	875057	862233	860349	865880	1.14216	0.000279643
serC	serC	A0KJQ8	Phosphoserine aminotransferase	3.39354e-14	1.42145e+06	1.35402e+06	1.34052e+06	1.37199e+06	1.55064e+06	1.55652e+06	1.59404e+06	1.56707e+06	1.14218	0.00237894
dcd	dcd	A0KKF9	dCTP deaminase	6.18597e-15	1.39985e+06	1.29024e+06	1.24083e+06	1.31031e+06	1.51422e+06	1.52304e+06	1453596	1.49695e+06	1.14244	0.022712
AHA_0494	AHA_0494	A0KFK1	TonB-dependent copper receptor	4.90266e-11	40151.9	31114.1	39242.1	36836.1	37076.5	45285.6	43927	42096.4	1.1428	0.242081
AHA_3337	AHA_3337	A0KNH5	ADP-ribosylglycohydrolase family protein	5.4654e-11	119690	144060	147207	136986	160526	155943	153312	156594	1.14314	0.0935295
AHA_0009	AHA_0009	A0KEA8	Valine--pyruvate aminotransferase	7.65241e-15	542700	580001	592324	571675	654002	676500	630382	653628	1.14336	0.0148703
AHA_0790	AHA_0790	A0KGE2	Chain A, Ygfz Protein	1.59248e-12	825223	779579	837611	814138	689382	1031166	1.07626e+06	932270	1.1451	0.392647
AHA_1089	AHA_1089	A0KH80	Uncharacterized protein	4.50575e-11	104457	110465	110568	108497	123579	126513	122916	124336	1.14599	0.00233978
AHA_3210	AHA_3210	A0KN50	Fumarate reductase subunit C	1.33401e-11	87566.6	93857.8	93669.5	91698	98931.3	111419	105043	105131	1.14649	0.0318919
pth	pth	A0KN04	Peptidyl-tRNA hydrolase	4.50659e-15	722332	752613	720526	731823	844726	837558	835008	839098	1.14658	0.000578225
tkt	tkt	A0KMX2	Transketolase	1.10598e-23	9607443	9102286	9892467	9.53407e+06	10841392	11291991	10663388	10932257	1.14665	0.00928495
AHA_3068	AHA_3068	A0KMR9	Uncharacterized protein	3.46156e-07	70499.7	47980.1	57406.3	58628.7	69375.5	66242.7	66180.1	67266.1	1.14732	0.261628
rraA-2	rraA-2	A0KQJ7	Regulator of ribonuclease activity A	2.21874e-14	2.61952e+06	2.71172e+06	2752781	2.69467e+06	3.18641e+06	3.10159e+06	2988842	3.09228e+06	1.14755	0.00461423
AHA_0044	AHA_0044	A0KEC8	Sensory box/GGDEF family protein, putative	4.93035e-12	209573	186721	206975	201090	227126	236014	229262	230801	1.14775	0.0182005
AHA_2199	AHA_2199	A0KKC2	ATP-dependent helicase, DinG family	1.32413e-16	114914	132076	132701	126564	152104	144230	139539	145291	1.14797	0.0529811
AHA_2406	AHA_2406	A0KKX0	Glutathione peroxidase	8.12402e-14	330461	348450	361442	346784	392715	404136	398831	398561	1.1493	0.00565156
argH	argH	A0KFV4	Argininosuccinate lyase	8.6354e-11	170929	157184	176945	168353	194960	192097	193550	193536	1.14959	0.0130159
trx	trx	A0KEH0	Thioredoxin	1.02821e-17	7.29079e+06	8076660	6.77136e+06	7.3796e+06	8482340	8817792	8.15408e+06	8.48474e+06	1.14976	0.0600469
glgC-1	glgC-1	A0KL45	Glucose-1-phosphate adenylyltransferase	2.89324e-15	376420	352031	398286	375579	440903	424567	430211	431894	1.14994	0.0165667
AHA_1340	AHA_1340	A0KHX9	LysR-family transcriptional regulator	6.83159e-06	52747.2	49191.4	58515.5	53484.7	59281.8	65685.9	59656	61541.3	1.15063	0.0779453
AHA_0787	AHA_0787	A0KGD9	Uncharacterized protein	2.26327e-10	284346	285048	281828	283741	322649	353306	303836	326597	1.15104	0.0413113
sucC	sucC	A0KJK9	Succinate--CoA ligase [ADP-forming] subunit beta	3.16231e-17	3173162	3.74827e+06	3237452	3.38629e+06	3.84647e+06	3958862	3.88943e+06	3898253	1.15119	0.0503592
cheY	cheY	A0KI21	Chemotaxis protein CheY	1.0403e-15	264206	311714	254750	276890	338337	300966	316968	318757	1.15121	0.112955
AHA_1041	AHA_1041	A0KH33	Transcriptional regulator, LysR family	4.7421e-09	93192.8	98465.7	94385.3	95347.9	105532	109287	114734	109851	1.15211	0.00958825
asd-1	asd-1	A0KJM5	Aspartate-semialdehyde dehydrogenase	3.6317e-16	1.79274e+06	1872330	1.82841e+06	1.83116e+06	2.04152e+06	2179548	2.1093e+06	2.11012e+06	1.15234	0.00373858
AHA_0482	AHA_0482	A0KFI9	Phosphatase YidA	1.10598e-23	659002	742691	587112	662935	777029	751399	764630	764353	1.15298	0.090007
AHA_2486	AHA_2486	A0KL49	Inosine-guanosine kinase	1.01256e-15	1.83002e+06	2.01576e+06	1.96289e+06	1.93622e+06	2.24001e+06	2.21357e+06	2251583	2235055	1.15434	0.00608715
AHA_3246	AHA_3246	A0KN86	Uncharacterized protein	6.41087e-14	146476	126018	141506	138000	159641	157678	160713	159344	1.15467	0.0265557
rplP	rplP	A0KF28	50S ribosomal protein L16	2.42776e-19	748736	882949	1.2547e+06	962129	1.11949e+06	1.13081e+06	1.08379e+06	1.11136e+06	1.15511	0.381764
AHA_0175	AHA_0175	A0KEP3	Putative quinone oxidoreductase, YhdH/YhfP family	5.68948e-17	719860	679473	709711	703015	833509	785827	817274	812203	1.15532	0.00414073
AHA_1731	AHA_1731	A0KJ16	Alkyl hydroperoxide reductase subunit F	1.73657e-18	3.19981e+06	3.02055e+06	2678587	2.96631e+06	3.51951e+06	3.55549e+06	3.21058e+06	3.42853e+06	1.15582	0.0698331
glyA	glyA	A0KNH4	Serine hydroxymethyltransferase	2.2237e-19	2.91314e+06	3.0869e+06	3.01564e+06	3.00523e+06	3.52936e+06	3429675	3.46263e+06	3.47389e+06	1.15595	0.00130262
hutI	hutI	A0KF84	Imidazolonepropionase	7.47517e-12	224166	215360	254113	231213	270184	263433	268306	267308	1.15611	0.0386618
exeA	exeA	A0KPN2	General secretion pathway protein A	7.38804e-11	139975	126856	117905	128245	148378	152581	143913	148290	1.15631	0.0435254
AHA_1313	AHA_1313	A0KHV3	4'-phosphopantetheinyltransferase family protein	2.04644e-07	40057.5	39674.5	38553	39428.3	47554.3	47776.2	41498.4	45609.7	1.15677	0.0425705
AHA_0639	AHA_0639	A0KFZ6	Uncharacterized protein	2.84657e-05	39166.4	52877.6	43283.5	45109.2	46786	54912.2	54953.2	52217.1	1.15757	0.219433
purB	purB	A0KI51	Adenylosuccinate lyase	8.01424e-16	1.64893e+06	1.77879e+06	1.59242e+06	1.67338e+06	1907962	1.93207e+06	1.97293e+06	1.93765e+06	1.15793	0.0105788
AHA_3045	AHA_3045	A0KMP6	Exonuclease SbcC	4.24552e-13	336214	297943	312207	315455	367089	387603	341207	365300	1.15801	0.0461769
selO	selO	A0KQK0	Protein adenylyltransferase SelO	4.20341e-12	165650	212211	138625	172162	208385	197107	192847	199446	1.15848	0.282403
infA	infA	A0KJD8	Translation initiation factor IF-1	1.02266e-19	2170987	2.79453e+06	2.46812e+06	2.47788e+06	3212146	2.18019e+06	3.22027e+06	2.87087e+06	1.1586	0.370043
lepA	lepA	A0KGF0	Elongation factor 4	1.38359e-21	1.92261e+06	1.92189e+06	1888683	1911061	2.23606e+06	2.20635e+06	2.20411e+06	2.21551e+06	1.15931	3.67417e-05
glgX-2	glgX-2	A0KP84	Glycogen debranching enzyme GlgX	8.42293e-13	65912.4	80460.9	74479.9	73617.8	89039.5	80512.8	86694.8	85415.7	1.16026	0.0748642
ribE-3	ribE-3	A0KNH0	Riboflavin synthase, alpha subunit	3.19216e-11	214300	191158	209475	204978	231736	232503	249245	237828	1.16026	0.0223445
AHA_3919	AHA_3919	A0KQ07	Multiphosphoryl transfer protein (MTP)	7.31775e-09	34887.2	33779.6	26275.8	31647.6	38889.9	39814	31548.6	36750.9	1.16125	0.246448
AHA_1129	AHA_1129	A0KHB9	UPF0234 protein AHA_1129	8.0301e-15	646308	710033	699260	685200	792582	816280	781982	796948	1.16309	0.00725613
ilvB-1	ilvB-1	A0KGN4	Acetolactate synthase	3.25041e-17	436033	431295	437166	434831	520057	483078	515004	506047	1.16378	0.00370086
AHA_4274	AHA_4274	A0KQZ0	Protein MioC	1.86469e-15	331742	345920	382376	353346	373354	438577	421926	411285	1.16397	0.0789094
ccmB	ccmB	A0KI32	Heme exporter protein B	1.37228e-11	396624	373820	422291	397578	476402	430912	481229	462847	1.16417	0.0374076
AHA_1692	AHA_1692	A0KIX7	Alpha-2-macroglobulin	1.83294e-10	60416.4	62870.9	56977.1	60088.2	68710.1	68674.4	72495.8	69960.1	1.16429	0.00974375
AHA_0036	AHA_0036	A0KR22	Lysophospholipase L2	7.47072e-10	89296.9	87605.5	89885.7	88929.4	103876	101833	104987	103566	1.16458	0.000218785
ispH	ispH	A0KG42	4-hydroxy-3-methylbut-2-enyl diphosphate reductase	2.83241e-14	788881	764058	693765	748901	884154	885033	847442	872210	1.16465	0.0165399
AHA_0387	AHA_0387	A0KF94	Uncharacterized protein	1.21454e-09	46269.5	43217.3	50028.1	46505	53457.7	53609.2	55598.5	54221.8	1.16594	0.020876
nqrA	nqrA	A0KHC6	Na(+)-translocating NADH-quinone reductase subunit A	2.43679e-21	7776768	7.20452e+06	7.04811e+06	7.34313e+06	8663056	8518378	8513363	8.56493e+06	1.16639	0.00574516
degQ	degQ	A0KPZ6	Periplasmic serine endoprotease DegP-like	2.11629e-16	2.67551e+06	2451664	2.45351e+06	2526893	3.00323e+06	2.96691e+06	2.87644e+06	2.94886e+06	1.16699	0.00715978
AHA_0126	AHA_0126	A0KEJ8	Putative kinase	1.51848e-08	40020.1	37661.8	34992.8	37558.2	43318.3	44098.1	44174.4	43863.6	1.16788	0.0129819
glmM	glmM	A0KNE8	Phosphoglucosamine mutase	5.29204e-15	915706	781852	820702	839420	997543	983792	960040	980458	1.16802	0.0267797
aheB	aheB	A0KMB3	Efflux pump membrane transporter	7.32362e-18	13021.1	23253.8	31294	22522.9	27069.4	29332.7	22568	26323.4	1.16874	0.537967
[truncated: 655 more rows]
